# Supplementary material for: 2-(Benzo[d]thia­zol-2-ylsulfon­yl)-1-(4-bromo­phen­yl)ethanone
Source: Acta Crystallogr Sect E Struct Rep Online. 2009 Dec 19;66(Pt 1):o209. doi: 10.1107/S1600536809053112 (PMC2980183; doi:10.1107/S1600536809053112)
Supplement: Supplementary file 2 [file e-66-0o209-Isup2.hkl]

# 
# h,k,l, Fc-squared, Fo-squared, sigma(Fo-squared) and status flag 
# 
data_I
_shelx_title ' DH1a_63405_0m in P2(1)/n' 
_shelx_refln_list_code          4 
_shelx_F_calc_maximum      265.09 
_exptl_crystal_F_000       792.00 
_reflns_d_resolution_high  0.8409 
 
loop_ 
 _symmetry_equiv_pos_as_xyz 
 'x, y, z' 
 '-x+1/2, y+1/2, -z+1/2' 
 '-x, -y, -z' 
 'x-1/2, -y-1/2, z-1/2' 
 
_cell_length_a     5.6695 
_cell_length_b    24.4890 
_cell_length_c    10.7042 
_cell_angle_alpha  90.000 
_cell_angle_beta   94.178 
_cell_angle_gamma  90.000 
 
_shelx_F_squared_multiplier     1.000 
 
loop_ 
 _refln_index_h 
 _refln_index_k 
 _refln_index_l 
 _refln_F_squared_calc 
 _refln_F_squared_meas 
 _refln_F_squared_sigma 
 _refln_observed_status 
   2   0   0    17349.22    16711.73    401.54 o 
   4   0   0    14736.77    13892.39    365.79 o 
   1   1   0     3068.78     3082.52     58.01 o 
   2   1   0      255.26      249.64     13.04 o 
   3   1   0     1222.10     1206.34     33.09 o 
   4   1   0      854.13      768.56     25.01 o 
   5   1   0      994.80      935.02     45.87 o 
   1   2   0     6042.28     5946.31    248.45 o 
   2   2   0     5647.48     5288.86    111.86 o 
   3   2   0       51.38       68.39      8.31 o 
   4   2   0       63.45       78.66     18.70 o 
   5   2   0      805.36      769.49     28.64 o 
   1   3   0      147.51      183.12      6.72 o 
   2   3   0      844.83      833.10     25.15 o 
   3   3   0       63.94       60.81      8.42 o 
   4   3   0      448.38      440.88     25.33 o 
   5   3   0       18.97       30.46     12.15 o 
   0   4   0     2807.08     2856.67     78.71 o 
   1   4   0     2057.41     2148.31     27.86 o 
   2   4   0      202.63      191.47     10.89 o 
   3   4   0     5322.65     5251.17     90.82 o 
   4   4   0     2560.16     2455.06     51.97 o 
   5   4   0      130.39      137.93     15.21 o 
   1   5   0     1412.19     1430.84     19.85 o 
   3   5   0     2674.08     2770.97     44.38 o 
   4   5   0      246.27      286.66     16.56 o 
   5   5   0      797.29      780.20     23.17 o 
   1   6   0      327.55      409.95      8.27 o 
   2   6   0    29396.41    29926.45    353.59 o 
   3   6   0      275.04      298.10     22.90 o 
   4   6   0     5816.53     5711.46     85.36 o 
   5   6   0      200.98      209.28     13.67 o 
   1   7   0     2374.46     2536.49     40.14 o 
   2   7   0        3.63       10.46      3.89 o 
   3   7   0      514.89      462.26     17.13 o 
   4   7   0      100.13       93.39      9.81 o 
   5   7   0       91.65       95.84     11.68 o 
   6   7   0      358.29      403.86     32.26 o 
   0   8   0    26594.43    27977.69    720.62 o 
   1   8   0     1656.80     1659.55     28.40 o 
   2   8   0     2530.07     2675.59     36.81 o 
   3   8   0     3042.35     3155.57     76.79 o 
   4   8   0     4361.57     4268.81     68.16 o 
   5   8   0      960.17      944.31     28.24 o 
   6   8   0       30.12       37.42     20.64 o 
   1   9   0      176.04      198.67      8.89 o 
   2   9   0      485.44      526.17     12.15 o 
   3   9   0       12.49       19.82      9.57 o 
   4   9   0      605.50      649.22     25.27 o 
   5   9   0      186.43      151.25     15.57 o 
   6   9   0       36.64       36.13     23.22 o 
   0  10   0     8082.53     8759.03    237.41 o 
   1  10   0     2820.92     3103.57     65.69 o 
   2  10   0     9184.38     9432.47    115.87 o 
   3  10   0      739.08      713.31     19.01 o 
   4  10   0     4290.19     4314.71     69.21 o 
   5  10   0      525.60      551.48     77.12 o 
   6  10   0      823.24      901.26     50.32 o 
   1  11   0      296.54      378.05     23.87 o 
   2  11   0     1080.35     1221.07     22.17 o 
   3  11   0     1358.32     1335.93     23.99 o 
   4  11   0     3595.01     3655.39     65.67 o 
   5  11   0       33.70       44.88     34.60 o 
   6  11   0      457.10      501.92     42.58 o 
   1  12   0      254.42      235.71     14.58 o 
   2  12   0     5458.25     5682.27     91.04 o 
   3  12   0        8.81        9.93      6.36 o 
   4  12   0     2973.81     2940.50     77.46 o 
   5  12   0       83.20      123.59     33.97 o 
   6  12   0       75.34      113.54     27.10 o 
   1  13   0     3160.78     3229.43     71.62 o 
   2  13   0      129.73      150.12     13.21 o 
   3  13   0     1713.26     1790.01     37.32 o 
   4  13   0       90.02       81.36     19.18 o 
   5  13   0      649.66      591.35     73.08 o 
   6  13   0      138.40      130.32     29.03 o 
   0  14   0     3555.92     3679.22    113.54 o 
   1  14   0     4123.03     3913.62    104.51 o 
   2  14   0     3514.57     3630.75     79.36 o 
   3  14   0      809.50      848.65     29.75 o 
   4  14   0      289.62      343.05     25.21 o 
   5  14   0      392.86      396.37     46.01 o 
   1  15   0        4.17        8.39     10.04 o 
   2  15   0      185.91      200.21     16.99 o 
   3  15   0       52.39       36.18     12.29 o 
   4  15   0        6.09      -28.08    112.58 o 
   5  15   0        3.25        3.58     36.45 o 
   0  16   0    12755.38    13390.48    361.28 o 
   1  16   0     1664.43     1541.41     43.79 o 
   2  16   0      895.75      910.75     32.84 o 
   3  16   0      139.14      163.58     16.53 o 
   4  16   0     1213.26     1198.96     63.22 o 
   5  16   0       17.82      363.21    123.87 o 
   1  17   0      573.19      502.42     25.77 o 
   2  17   0      819.58      878.58     52.58 o 
   3  17   0      657.71      681.34     38.06 o 
   4  17   0      272.23     -257.41    212.25 o 
   0  18   0     3653.46     3481.81    113.54 o 
   1  18   0       23.82       -1.00     12.39 o 
   2  18   0    12010.97    11100.60    218.27 o 
   3  18   0        7.18       16.01     13.45 o 
   4  18   0     1171.68     1163.59     40.87 o 
   5  18   0      565.53      587.08     48.39 o 
   1  19   0       51.69       56.71     15.03 o 
   2  19   0      690.12      658.74     49.03 o 
   3  19   0      834.37      860.15     36.21 o 
   4  19   0      153.35      194.52     32.58 o 
   5  19   0        0.21       -1.94     26.45 o 
   0  20   0     1508.85     1534.78     67.09 o 
   1  20   0      189.48      202.11     33.87 o 
   2  20   0      423.85      393.40     44.51 o 
   3  20   0      948.13      863.76     37.18 o 
   4  20   0       11.92        4.59     16.74 o 
   1  21   0       32.06       10.97     19.35 o 
   2  21   0      104.30       87.78     18.09 o 
   3  21   0        2.25       13.91     17.07 o 
   4  21   0        1.19       -5.28     17.05 o 
   0  22   0       83.05       65.16     23.22 o 
   1  22   0     1381.16     1437.56     47.42 o 
   2  22   0     2799.79     2603.83    114.51 o 
   3  22   0      870.08      788.87     37.93 o 
   4  22   0      485.70      453.61     31.64 o 
   1  23   0      752.74      676.59     33.05 o 
   2  23   0      245.92      258.87     24.06 o 
   3  23   0      598.91      559.14     33.87 o 
   4  23   0      271.34      297.41     28.70 o 
   0  24   0     3337.78     3348.26    118.71 o 
   1  24   0       31.65       58.04     17.91 o 
   2  24   0      992.53      949.21     41.50 o 
   3  24   0       24.15       10.67     28.39 o 
   1  25   0       36.01       39.49     18.93 o 
   2  25   0        8.07        9.03     24.52 o 
   3  25   0      249.18      228.66     66.45 o 
   0  26   0      234.16      270.96     35.48 o 
   1  26   0      341.95      349.01     28.05 o 
   2  26   0      689.84      634.17     52.90 o 
   3  26   0      155.19      143.54     45.16 o 
   1  27   0       30.60       25.82     18.89 o 
   2  27   0        7.21      -12.98     19.84 o 
   0  28   0     3481.52     3188.27    120.64 o 
   1  28   0      323.12      330.19     29.15 o 
  -5   0   1     1036.88      938.68     60.00 o 
  -3   0   1     1286.04     1689.66    118.06 o 
  -1   0   1    21965.33    21904.36   1607.68 o 
   1   0   1     9273.73     8711.04    204.32 o 
   3   0   1       87.33       73.24     13.53 o 
   5   0   1     2525.17     2474.31     77.74 o 
  -6   1   1      667.62      693.46     41.05 o 
  -5   1   1     3987.08     3994.69    168.38 o 
  -4   1   1      542.23      535.12     36.78 o 
  -3   1   1     9821.33     9490.07    167.80 o 
  -2   1   1     7860.64     7539.93    402.12 o 
  -1   1   1    33809.46    36431.36   1435.81 o 
   1   1   1      893.47      964.11     18.84 o 
   2   1   1     3663.36     3303.22     72.04 o 
   3   1   1     4525.56     4113.21     73.97 o 
   4   1   1      118.23      118.36     11.41 o 
   5   1   1      509.00      515.18     20.94 o 
   6   1   1      635.02      618.37     37.63 o 
  -6   2   1      383.88      370.64     30.10 o 
  -5   2   1       76.52       88.51     24.12 o 
  -4   2   1      912.98      802.01     44.34 o 
  -3   2   1       64.77       46.61     16.99 o 
  -2   2   1     3470.39     3549.55    138.06 o 
  -1   2   1     4773.85     4882.46     97.87 o 
   0   2   1     3140.81     2517.33     87.09 o 
   1   2   1      563.94      538.92     36.77 o 
   2   2   1      104.83      116.04      7.68 o 
   3   2   1      432.86      402.95     23.00 o 
   4   2   1     1601.02     1562.96     43.58 o 
   5   2   1       19.95       16.02     11.62 o 
   6   2   1      224.42      230.35     39.68 o 
  -6   3   1      111.31      130.32     32.90 o 
  -5   3   1      431.82      371.25     38.56 o 
  -4   3   1     2498.13     2383.85     94.61 o 
  -3   3   1        0.08       -1.07      6.55 o 
  -2   3   1     9630.28     9911.74    202.12 o 
  -1   3   1     1108.25     1174.29     21.20 o 
   0   3   1     3842.57     3917.66     58.18 o 
   1   3   1      452.01      444.63     26.77 o 
   2   3   1    13744.53    13664.16    216.88 o 
   3   3   1      948.38      875.90     23.77 o 
   4   3   1     2729.36     2555.25     53.74 o 
   5   3   1     1455.92     1356.92     37.76 o 
   6   3   1     3705.13     3786.76    223.22 o 
  -6   4   1      385.64      393.97     40.04 o 
  -5   4   1      102.60      110.41     13.90 o 
  -4   4   1      668.16      649.12     33.78 o 
  -3   4   1     1457.15     1584.75     35.29 o 
  -2   4   1     3118.18     3008.49     93.62 o 
  -1   4   1       48.30       52.71      4.13 o 
   0   4   1      704.56      787.95     21.50 o 
   1   4   1    23688.56    24361.24    349.73 o 
   3   4   1      476.07      482.75     17.63 o 
   4   4   1     2912.62     3031.10     75.52 o 
   5   4   1      218.03      239.87     21.80 o 
   6   4   1        7.35       13.61     18.93 o 
  -6   5   1       60.82       90.86     45.48 o 
  -5   5   1     3218.21     3099.14     77.07 o 
  -4   5   1     2624.40     2598.40     68.83 o 
  -3   5   1     5275.28     4880.37    105.42 o 
  -2   5   1       68.95       68.29      5.52 o 
  -1   5   1     6499.31     7000.04    231.20 o 
   0   5   1     3153.92     3258.77     69.12 o 
   1   5   1    34711.80    34892.43    435.24 o 
   2   5   1       31.78       31.58      7.06 o 
   3   5   1     3652.81     3730.71     68.49 o 
   4   5   1     2608.30     2543.61     53.05 o 
   5   5   1     1150.80     1150.77     57.44 o 
   6   5   1      177.61      187.61     18.93 o 
  -6   6   1       13.14       18.33     24.20 o 
  -5   6   1      199.47      214.65     17.19 o 
  -4   6   1       44.71       35.30     16.47 o 
  -3   6   1      364.84      331.53     18.57 o 
  -1   6   1     2405.49     2434.64     55.93 o 
   0   6   1       32.48       44.71      4.65 o 
   1   6   1     7019.72     7331.22     94.53 o 
   2   6   1       21.47       28.20      6.37 o 
   3   6   1     4904.64     4912.21     84.93 o 
   4   6   1      469.81      484.84     21.14 o 
   5   6   1      996.54     1049.17     38.86 o 
   6   6   1       26.59       34.03     16.61 o 
  -6   7   1        3.40       66.45     60.64 o 
  -5   7   1     5198.44     4953.67    127.95 o 
  -4   7   1      904.93      840.13     64.82 o 
  -3   7   1     3539.25     3585.35     80.14 o 
  -1   7   1    20230.90    21686.90    465.32 o 
   0   7   1    11745.57    12740.11    204.20 o 
   1   7   1     2186.00     2108.90     30.35 o 
   2   7   1     2728.41     3058.58     41.49 o 
   3   7   1      985.62      879.07     39.01 o 
   4   7   1     4495.50     4380.06     80.00 o 
   5   7   1       17.31       22.14     11.73 o 
   6   7   1      125.97      143.60     18.03 o 
  -6   8   1       34.40       88.38     67.09 o 
  -5   8   1     1082.14     1058.55     37.68 o 
  -4   8   1     2391.66     2365.08     85.61 o 
  -3   8   1      167.69      180.02     37.72 o 
  -2   8   1     2290.28     2371.34     44.70 o 
  -1   8   1      554.78      599.57     23.22 o 
   0   8   1     6537.22     7150.94    118.19 o 
   1   8   1      358.55      313.03      8.38 o 
   2   8   1     5662.19     6207.77     83.28 o 
   3   8   1     1583.13     1692.22     31.64 o 
   4   8   1       12.45        9.78      8.20 o 
   5   8   1      440.99      410.42     36.69 o 
   6   8   1      168.05      153.51     18.21 o 
  -6   9   1      294.66      342.57     92.90 o 
  -5   9   1       35.27       38.19     16.30 o 
  -4   9   1      111.36      104.04     29.91 o 
  -3   9   1      157.33      196.71     41.04 o 
  -2   9   1     2645.66     2580.30     49.11 o 
  -1   9   1      309.21      341.17     13.61 o 
   0   9   1     3963.89     3917.78     72.35 o 
   1   9   1      173.82      237.95      7.72 o 
   2   9   1     5138.13     5297.23     72.22 o 
   3   9   1      514.25      508.23     16.20 o 
   4   9   1     4586.91     4685.70     93.99 o 
   5   9   1      110.39      112.96     14.45 o 
   6   9   1     1104.80     1108.41     36.81 o 
  -6  10   1      383.24      515.47    124.51 o 
  -5  10   1      171.97      170.08     18.83 o 
  -4  10   1     1749.74     1688.01     69.41 o 
  -3  10   1       92.96       83.72      9.01 o 
  -2  10   1     2603.94     2803.79     53.36 o 
  -1  10   1     3043.54     2998.15     66.13 o 
   0  10   1     1085.29     1123.30     29.52 o 
   1  10   1      374.68      444.32     10.60 o 
   2  10   1       10.61       17.24      5.07 o 
   3  10   1      831.63      844.77     21.87 o 
   4  10   1      151.19      161.57     14.42 o 
   5  10   1      257.62      244.10     17.98 o 
   6  10   1      273.80      316.69     22.76 o 
  -6  11   1       62.69      285.80     94.19 o 
  -5  11   1     1854.89     1862.94     56.26 o 
  -4  11   1      142.51      160.81     30.68 o 
  -3  11   1     6722.55     6627.01    112.68 o 
  -2  11   1     2136.31     2034.91     47.63 o 
  -1  11   1     9608.62     9388.96    179.73 o 
   0  11   1       42.49       44.44      4.82 o 
   1  11   1     9441.54    10382.26    133.76 o 
   2  11   1     7688.04     7852.30    104.32 o 
   3  11   1     5900.98     6131.43     98.66 o 
   4  11   1       29.37       51.98     19.26 o 
   5  11   1      348.47      359.01     46.37 o 
   6  11   1      566.20      582.39     35.70 o 
  -6  12   1       25.21      217.41     89.67 o 
  -5  12   1      448.63      503.62     45.41 o 
  -4  12   1       81.68       81.77     16.50 o 
  -3  12   1     1058.94     1112.36     64.40 o 
  -2  12   1     2094.00     2274.17     47.08 o 
  -1  12   1      299.61      301.41     17.77 o 
   0  12   1     3160.02     3334.01     60.85 o 
   1  12   1    12693.75    13499.70    172.48 o 
   2  12   1       17.69       15.91      5.54 o 
   3  12   1      450.97      484.58     15.19 o 
   4  12   1      213.32      234.35     37.34 o 
   5  12   1     1371.27     1562.10     68.66 o 
   6  12   1      265.13      309.02     36.13 o 
  -6  13   1       72.36      650.94    152.90 o 
  -5  13   1     2289.97     2355.16     67.92 o 
  -4  13   1       95.10       97.63     31.73 o 
  -3  13   1     6955.27     6937.32    122.92 o 
  -2  13   1     6069.42     6252.28    124.98 o 
  -1  13   1     2049.29     1943.61     59.68 o 
   0  13   1       58.30       61.24     14.84 o 
   1  13   1     1769.29     1723.39     27.02 o 
   2  13   1     6561.15     6596.65     89.48 o 
   3  13   1      947.07      901.02     21.60 o 
   4  13   1       16.04       21.75     11.69 o 
   5  13   1      144.23      159.86     32.07 o 
  -5  14   1       53.87       85.47     30.95 o 
  -4  14   1      651.78      676.24     40.57 o 
  -3  14   1     1858.18     1850.67     42.92 o 
  -2  14   1      687.48      653.12     32.26 o 
  -1  14   1        6.36       14.19     10.04 o 
   0  14   1      358.19      369.52     20.32 o 
   1  14   1      742.57      786.82     16.52 o 
   2  14   1       18.88       13.14      5.78 o 
   3  14   1      648.15      624.23     17.79 o 
   4  14   1      900.07      939.36     27.79 o 
   5  14   1       16.69       10.71     37.82 o 
  -5  15   1        2.16       16.38     26.70 o 
  -4  15   1     2202.01     2108.92     62.66 o 
  -3  15   1     1527.44     1566.23     43.68 o 
  -2  15   1     4739.81     4699.04    130.00 o 
  -1  15   1       40.05       42.53     11.76 o 
   0  15   1     7474.63     7705.84    153.50 o 
   1  15   1       20.31       15.97      6.48 o 
   2  15   1     2591.45     2548.33     39.92 o 
   3  15   1      761.92      791.02     20.15 o 
   4  15   1     3074.88     3070.88     65.09 o 
  -5  16   1      204.45      212.98     40.77 o 
  -4  16   1      385.45      384.72     28.31 o 
  -3  16   1      155.23      166.43     16.71 o 
  -2  16   1     1780.85     1581.71     44.64 o 
  -1  16   1      263.89      258.06     25.16 o 
   0  16   1      937.01      957.53     32.85 o 
   1  16   1     2552.09     2454.68     64.84 o 
   2  16   1      225.02      241.54     10.74 o 
   3  16   1      253.23      269.45     13.00 o 
   4  16   1      357.81      324.46    144.92 o 
  -5  17   1      612.06      579.33     47.74 o 
  -4  17   1     1053.27     1055.75     91.46 o 
  -3  17   1     1248.47     1199.14     52.58 o 
  -2  17   1      401.30      351.61     21.38 o 
  -1  17   1     4853.00     4862.40    147.09 o 
   0  17   1      911.71      906.42     46.45 o 
   1  17   1     2584.57     2417.00     65.80 o 
   2  17   1      902.01      920.40     25.80 o 
   3  17   1     1533.59     1713.55     39.26 o 
   4  17   1     1275.35     1217.97     42.65 o 
   5  17   1     1067.18     1166.41     64.51 o 
  -4  18   1        2.45       -7.54     12.95 o 
  -3  18   1      366.86      362.47     22.80 o 
  -2  18   1      184.68      168.23     17.98 o 
  -1  18   1     2601.97     2680.68     66.36 o 
   0  18   1      473.30      518.05     36.77 o 
   1  18   1        2.18        9.61     12.68 o 
   2  18   1      308.05      312.05     24.84 o 
   3  18   1     2764.06     2953.45    124.19 o 
   4  18   1      877.81      812.23     50.97 o 
  -4  19   1      190.11      134.98    202.25 o 
  -3  19   1     3804.21     3588.38    158.70 o 
  -2  19   1      362.08      342.71     31.29 o 
  -1  19   1     2890.61     2822.11     69.78 o 
   0  19   1     3748.91     3845.78     91.61 o 
   1  19   1     3936.62     3723.52     86.89 o 
   2  19   1      232.15      204.36     37.42 o 
   3  19   1      122.44      187.17     21.03 o 
   4  19   1     3431.80     3670.83    127.74 o 
   5  19   1     1610.72     1672.84     80.64 o 
  -4  20   1      323.09      338.46     25.81 o 
  -3  20   1       40.18       27.07     16.40 o 
  -2  20   1      623.17      554.37     29.81 o 
  -1  20   1      584.35      627.42     30.31 o 
   0  20   1     1500.13     1480.28     56.45 o 
   1  20   1       44.18       57.74     16.42 o 
   2  20   1     1240.93     1256.29     65.48 o 
   3  20   1        2.73       -2.55     20.00 o 
   4  20   1       91.41       75.99     18.27 o 
  -4  21   1      487.12      380.64    387.08 o 
  -3  21   1       37.10       38.98     17.45 o 
  -2  21   1     1158.25     1091.59     82.90 o 
  -1  21   1      250.80      261.80     21.64 o 
   0  21   1     3922.59     3740.45    110.64 o 
   1  21   1     2646.10     2527.37     67.04 o 
   2  21   1     3095.78     2775.26     73.21 o 
   3  21   1        1.53       -9.97     15.61 o 
   4  21   1     1218.75     1291.46     48.71 o 
  -4  22   1      580.51      582.91     54.84 o 
  -3  22   1      510.58      435.56     28.90 o 
  -2  22   1      680.90      543.21     41.29 o 
  -1  22   1     1505.40     1371.87     45.39 o 
   0  22   1      670.96      715.38     33.29 o 
   1  22   1       66.55       93.23     18.70 o 
   2  22   1        3.04        2.89     16.19 o 
   3  22   1      549.82      564.61     33.61 o 
   4  22   1       99.57      100.48     21.84 o 
  -4  23   1        0.88       16.77     18.25 o 
  -3  23   1     1642.16     1557.04     52.46 o 
  -2  23   1      774.36      806.39     36.95 o 
  -1  23   1     1927.05     1956.75     57.71 o 
   0  23   1        7.18       32.57     15.61 o 
   1  23   1     3156.10     3109.14     79.37 o 
   2  23   1      687.00      627.54     39.68 o 
   3  23   1     1118.74     1019.56     44.70 o 
   4  23   1       11.78       26.20     20.45 o 
  -3  24   1      355.54      348.79     29.15 o 
  -2  24   1       23.93       30.75     17.67 o 
  -1  24   1       37.76       49.73     17.07 o 
   0  24   1       32.01       29.62     16.35 o 
   1  24   1     2498.24     2628.94    100.64 o 
   2  24   1      477.04      461.03     31.68 o 
   3  24   1      122.16       84.52     25.81 o 
  -3  25   1      760.83      609.01     52.26 o 
  -2  25   1     2214.82     2068.10     62.91 o 
  -1  25   1      265.28      240.63     24.16 o 
   0  25   1      281.03      244.23     23.49 o 
   1  25   1     1242.75     1249.87     70.00 o 
   2  25   1     1625.60     1702.79     92.58 o 
   3  25   1      792.80      706.49     45.48 o 
  -3  26   1      201.97      182.57     36.13 o 
  -2  26   1       77.00       96.77     21.67 o 
  -1  26   1       22.62       33.01     19.55 o 
   0  26   1      219.15      215.03     23.92 o 
   1  26   1        6.42        3.98     18.23 o 
   2  26   1      362.91      354.64     30.27 o 
  -2  27   1      140.49      151.51     25.08 o 
  -1  27   1      183.88      182.81     24.78 o 
   0  27   1     1084.77     1094.44     44.48 o 
   1  27   1      247.97      221.82     26.45 o 
   2  27   1     1124.09     1079.00     48.36 o 
  -1  28   1       40.03       65.16     20.92 o 
   0  28   1        1.38        7.54     18.83 o 
   1  28   1      125.39      163.97     32.58 o 
   0  29   1      686.08      648.84     38.50 o 
  -6   0   2      997.54      910.93     67.74 o 
  -4   0   2     1630.33     1396.72    149.67 o 
  -2   0   2     1794.25     1578.65    143.22 o 
   0   0   2      977.54     1003.11     38.54 o 
   2   0   2      543.72      533.53     27.10 o 
   4   0   2     3642.39     3457.53    240.31 o 
   6   0   2       20.15        9.68     25.16 o 
  -6   1   2       55.98       49.77     20.30 o 
  -5   1   2        4.66       -8.14     18.65 o 
  -4   1   2        4.72        7.10     43.87 o 
  -3   1   2     2225.32     2089.16    134.11 o 
  -2   1   2     1231.77     1272.41     32.78 o 
  -1   1   2        8.90        6.57      2.71 o 
   0   1   2     3313.53     3277.07    122.80 o 
   1   1   2     2760.87     2248.30     85.80 o 
   2   1   2        2.29       14.22      7.31 o 
   3   1   2      561.84      543.79     17.53 o 
   4   1   2      533.93      492.90     20.56 o 
   5   1   2       58.55       84.33     18.01 o 
   6   1   2       86.51       72.50     21.21 o 
  -6   2   2       30.46       28.17     20.01 o 
  -5   2   2      514.53      493.05     42.03 o 
  -4   2   2      154.82      181.23     12.12 o 
  -3   2   2     7909.27     7709.33    223.09 o 
  -2   2   2      376.98      477.67     14.83 o 
  -1   2   2    10372.28    11175.78    320.71 o 
   0   2   2     1367.61     1504.52     70.31 o 
   1   2   2    23699.16    22818.65   1572.52 o 
   2   2   2     2995.35     2792.09     84.92 o 
   3   2   2     4444.86     4051.42     73.58 o 
   4   2   2      141.24      148.85     11.88 o 
   5   2   2     9213.48     8556.13    200.64 o 
   6   2   2       69.34       56.52     23.22 o 
  -6   3   2      277.71      268.38     39.35 o 
  -5   3   2     1680.60     1578.09     76.35 o 
  -4   3   2      312.79      323.17     16.62 o 
  -3   3   2     3043.17     2987.65     66.33 o 
  -2   3   2      314.78      332.68     13.28 o 
   0   3   2     8645.05     8683.18    154.82 o 
   1   3   2     2127.23     2134.70     96.45 o 
   3   3   2      160.18      172.30     11.83 o 
   4   3   2     1126.90     1042.40     29.24 o 
   5   3   2      154.26      145.10     20.06 o 
   6   3   2       50.12       15.53     19.35 o 
  -6   4   2       22.62       37.81     25.34 o 
  -5   4   2     2723.11     2696.96    110.38 o 
  -4   4   2      438.99      451.33     19.78 o 
  -3   4   2     6590.37     6452.69    136.95 o 
  -2   4   2     1173.16     1403.95     53.22 o 
  -1   4   2    18010.93    17866.80    430.67 o 
   0   4   2    26929.40    27604.36    398.25 o 
   1   4   2    70270.38    61526.07   3119.24 o 
   2   4   2      806.28      924.93     61.23 o 
   3   4   2    16156.15    15809.26    249.92 o 
   4   4   2      275.19      269.44     15.77 o 
   5   4   2     2523.21     2554.12     70.94 o 
   6   4   2      204.52      193.41     25.77 o 
  -6   5   2       22.55       29.53     36.13 o 
  -5   5   2     1104.55     1158.10     63.21 o 
  -4   5   2       10.41       -8.38     19.31 o 
  -3   5   2       47.24       29.58     18.83 o 
  -2   5   2     2537.36     3018.51     89.39 o 
  -1   5   2     2515.10     2474.83     44.85 o 
   0   5   2     1502.02     1554.02     26.28 o 
   1   5   2      897.69      859.89     23.55 o 
   2   5   2     1191.16     1344.90     59.68 o 
   3   5   2       54.78       56.74      8.75 o 
   4   5   2     1098.84     1048.55     29.82 o 
   5   5   2      623.58      651.24     34.88 o 
   6   5   2       20.39       48.59     20.30 o 
  -6   6   2      860.66      878.88     61.76 o 
  -5   6   2       57.20       48.28     22.83 o 
  -4   6   2       57.10       43.75     13.05 o 
  -3   6   2      585.46      608.31     22.22 o 
  -2   6   2     2973.55     2809.87     66.47 o 
  -1   6   2     1894.14     2005.03     38.35 o 
   0   6   2       85.96      103.99      6.04 o 
   1   6   2      593.98      625.45     13.37 o 
   2   6   2    11530.35    11728.91    211.44 o 
   3   6   2      491.71      588.00     29.80 o 
   4   6   2      433.84      455.21     20.30 o 
   5   6   2      118.54      161.92     27.42 o 
   6   6   2      787.09      880.71     45.16 o 
  -6   7   2        4.82        8.83     50.00 o 
  -5   7   2     1349.25     1263.82     39.66 o 
  -4   7   2      639.22      636.38     25.71 o 
  -3   7   2        5.36       -1.71     20.02 o 
  -1   7   2     1315.50     1284.24     27.67 o 
   0   7   2      506.81      619.96     13.84 o 
   1   7   2       53.26       35.18      4.57 o 
   2   7   2     9004.98    10090.75    151.30 o 
   3   7   2      216.39      213.94     36.29 o 
   4   7   2      148.05      154.91     14.16 o 
   5   7   2     1287.59     1338.53     49.35 o 
   6   7   2      296.80      328.67     23.54 o 
  -6   8   2        3.57       20.81     29.12 o 
  -5   8   2      441.13      485.35     26.18 o 
  -4   8   2      389.87      416.06     25.23 o 
  -3   8   2     5840.30     5863.54    146.86 o 
  -2   8   2     2435.75     2602.58     48.80 o 
  -1   8   2    11540.60    11388.54    244.86 o 
   0   8   2     3597.80     3893.48     60.33 o 
   1   8   2     8957.04     9192.85    126.28 o 
   2   8   2      284.36      280.70     12.57 o 
   3   8   2    11808.54    12111.35    183.60 o 
   4   8   2      252.53      238.72     21.42 o 
   5   8   2      112.40      112.45     14.93 o 
   6   8   2        2.66        4.67     15.28 o 
  -6   9   2      555.56      575.86     55.51 o 
  -5   9   2     1918.57     1908.70     54.09 o 
  -4   9   2      128.69      117.13     15.90 o 
  -3   9   2      933.26      907.84     22.75 o 
  -2   9   2      151.32      200.50     10.83 o 
  -1   9   2       66.83       56.77     11.61 o 
   0   9   2        0.66        4.96      4.48 o 
   1   9   2      427.17      459.82     12.20 o 
   2   9   2      816.24      848.42     17.79 o 
   3   9   2       11.99       21.64     10.56 o 
   5   9   2       98.89       87.44     14.87 o 
   6   9   2       41.19       41.09     16.58 o 
  -6  10   2      693.04      740.69     62.68 o 
  -5  10   2      173.73      214.08     19.53 o 
  -4  10   2      827.20      757.65     35.37 o 
  -3  10   2     6103.48     5950.00    155.13 o 
  -2  10   2     4781.12     5116.29     90.72 o 
  -1  10   2     6541.95     6774.72    152.37 o 
   0  10   2       70.89       86.78      6.40 o 
   1  10   2    14129.08    14360.65    194.35 o 
   2  10   2     5855.06     6139.04     91.81 o 
   3  10   2     2753.36     2823.34     52.48 o 
   4  10   2       90.04      102.69     29.98 o 
   5  10   2     4824.52     4994.33     90.82 o 
   6  10   2       50.70       46.62     16.58 o 
  -6  11   2       23.29       85.09     76.45 o 
  -5  11   2        4.94        1.47     14.94 o 
  -4  11   2      890.44      826.17     34.84 o 
  -3  11   2      883.94      899.07     27.92 o 
  -2  11   2      141.12      165.11     11.31 o 
  -1  11   2     4257.99     4608.38     83.41 o 
   0  11   2      504.30      513.18     18.53 o 
   1  11   2       96.85      113.53      9.58 o 
   2  11   2      616.99      662.32     17.53 o 
   3  11   2     1163.96     1184.47     29.38 o 
   5  11   2        4.88        2.70     12.87 o 
   6  11   2      152.10      143.00     20.00 o 
  -6  12   2       11.17       57.28     92.90 o 
  -5  12   2      114.68      137.70     29.89 o 
  -4  12   2     2558.00     2508.37     67.35 o 
  -3  12   2       34.49       47.89      9.08 o 
  -2  12   2      116.71      134.41     11.24 o 
  -1  12   2      405.86      529.58     21.88 o 
   0  12   2    12375.11    12876.96    189.10 o 
   1  12   2      357.08      428.36     11.65 o 
   2  12   2       53.94       66.69      8.64 o 
   3  12   2      581.38      641.39     21.06 o 
   4  12   2     1603.60     1720.41     41.06 o 
   5  12   2      118.92      117.28     15.95 o 
  -6  13   2      259.52      799.33    169.03 o 
  -5  13   2       48.42       49.32     35.67 o 
  -4  13   2      284.40      248.38     35.89 o 
  -3  13   2     1976.23     1940.33     50.91 o 
  -2  13   2      141.47      139.55     17.23 o 
  -1  13   2      393.86      508.09     21.90 o 
   0  13   2        0.69        3.31      6.26 o 
   1  13   2     1291.37     1320.15     23.11 o 
   2  13   2      187.77      212.84      9.85 o 
   3  13   2      195.78      186.88     13.53 o 
   4  13   2       88.53      102.85     28.60 o 
   5  13   2      132.08      135.19     24.72 o 
  -5  14   2     3035.30     2925.50     79.97 o 
  -4  14   2      837.12      825.40     55.29 o 
  -3  14   2     7892.08     7749.71    209.42 o 
  -2  14   2      938.63      919.51     27.64 o 
  -1  14   2     8606.20     8660.85    145.25 o 
   0  14   2       37.29       49.26      5.32 o 
   1  14   2    13511.59    13878.75    178.48 o 
   2  14   2     1113.11     1151.77     23.35 o 
   3  14   2     2468.77     2436.89     41.27 o 
   4  14   2      104.49      112.43     15.86 o 
   5  14   2     4777.83     5102.24     93.67 o 
  -5  15   2     1377.74     1401.01     52.36 o 
  -4  15   2       88.26       99.49     36.78 o 
  -3  15   2     2284.10     2284.52     96.69 o 
  -2  15   2      181.22      138.35     14.82 o 
  -1  15   2     1882.99     2068.55     42.45 o 
   0  15   2      561.41      574.20     13.69 o 
   1  15   2        6.94        5.61      5.92 o 
   2  15   2     4576.40     4693.70     67.38 o 
   3  15   2      497.76      528.06     17.62 o 
   4  15   2      148.96      171.28     15.56 o 
   5  15   2      665.98      716.04     29.90 o 
  -5  16   2      632.68      630.47     73.33 o 
  -4  16   2      480.89      472.59     22.58 o 
  -3  16   2       26.92       41.13     12.07 o 
  -2  16   2       92.76       85.63     13.64 o 
  -1  16   2     6721.09     6639.27    135.25 o 
   0  16   2      451.36      443.29     12.13 o 
   1  16   2     2487.85     2502.70     38.43 o 
   2  16   2       22.26       26.05      7.07 o 
   3  16   2    10987.49    11065.51    148.65 o 
   4  16   2      317.19      348.27     25.77 o 
   5  16   2      371.04      440.37     29.75 o 
  -5  17   2      677.38      662.11     95.75 o 
  -4  17   2      239.87      248.02     57.08 o 
  -3  17   2       66.06       70.12     26.77 o 
  -2  17   2      573.89      478.69     35.48 o 
  -1  17   2     1313.85     1369.55     40.81 o 
   0  17   2       23.51       34.92     12.58 o 
   1  17   2      870.30      902.30     43.89 o 
   2  17   2      237.17      252.85     14.86 o 
   3  17   2      303.81      333.72     24.74 o 
   4  17   2        0.45       -3.23     15.51 o 
   5  17   2      135.48      174.47     25.31 o 
  -5  18   2        2.64       25.05     77.74 o 
  -4  18   2      319.02      316.30     21.70 o 
  -3  18   2      112.91      134.15     16.88 o 
  -2  18   2     4771.74     4352.10    135.48 o 
  -1  18   2      667.02      704.60     30.55 o 
   0  18   2      385.38      387.81     22.75 o 
   1  18   2       92.76       92.48     20.97 o 
   2  18   2     4406.76     4504.02     78.50 o 
   3  18   2        3.06       -1.55     10.91 o 
   4  18   2      318.36      340.84     26.00 o 
   5  18   2       60.99       49.86     22.12 o 
  -5  19   2      654.80      680.62     50.32 o 
  -4  19   2      322.51      342.04     72.10 o 
  -3  19   2       21.37        7.23     13.59 o 
  -2  19   2       87.06      102.15     16.61 o 
  -1  19   2     2585.04     2648.84     66.60 o 
   0  19   2       48.62       42.21     13.91 o 
   1  19   2      126.06      121.44     20.64 o 
   2  19   2      611.16      597.65     31.01 o 
   3  19   2      717.73      701.56     34.19 o 
   4  19   2       16.88       36.48     17.77 o 
  -4  20   2      624.25      607.15    119.23 o 
  -3  20   2     1347.26     1342.93     45.13 o 
  -2  20   2      785.28      738.31     32.84 o 
  -1  20   2     8331.02     8268.72    168.31 o 
   0  20   2       10.18       18.39     15.05 o 
   1  20   2     3197.63     2923.39     73.90 o 
   2  20   2       62.99       46.81     16.88 o 
   3  20   2     3540.72     3951.47    112.90 o 
   4  20   2      355.05      336.12     39.35 o 
  -4  21   2      182.04      194.04     22.04 o 
  -3  21   2     1657.18     1525.03     55.16 o 
  -2  21   2       38.61       45.80     15.95 o 
  -1  21   2      472.22      536.59     29.42 o 
   0  21   2      327.77      319.34     34.84 o 
   1  21   2       25.59       34.45     16.86 o 
   2  21   2      269.31      214.77     48.71 o 
   3  21   2       38.34       57.90     19.60 o 
   4  21   2      780.35      760.62     56.13 o 
  -4  22   2      323.04      327.73     38.71 o 
  -3  22   2     1772.91     1461.24     69.03 o 
  -2  22   2      300.87      268.92     22.34 o 
  -1  22   2     1420.71     1376.47     46.74 o 
   0  22   2      260.59      257.14     21.90 o 
   1  22   2     1993.63     1776.98     54.93 o 
   2  22   2      104.41      107.76     20.75 o 
   3  22   2      762.46      789.67     40.48 o 
   4  22   2       37.38       38.71     34.19 o 
  -4  23   2       48.77       55.48     27.10 o 
  -3  23   2      417.84      406.16     30.64 o 
  -2  23   2       78.91       83.44     19.14 o 
  -1  23   2      298.35      291.71     23.21 o 
   0  23   2        2.07       17.42     15.05 o 
   1  23   2       18.24        4.40     16.15 o 
   2  23   2      490.80      443.84     34.19 o 
   3  23   2     1013.18     1022.92     45.16 o 
  -3  24   2      816.76      708.79     52.58 o 
  -2  24   2      610.97      592.78     34.20 o 
  -1  24   2       34.47       44.76     17.63 o 
   0  24   2     3493.99     3428.62    163.54 o 
   1  24   2      447.99      463.77     30.79 o 
   2  24   2      159.54      151.83     24.71 o 
   3  24   2      109.56      140.73     32.58 o 
  -3  25   2      659.31      632.36     36.26 o 
  -2  25   2      198.21      193.53     31.29 o 
  -1  25   2      146.21      131.03     21.84 o 
   0  25   2       30.81       47.72     18.09 o 
   1  25   2      751.14      728.82     37.99 o 
   2  25   2       73.51       80.17     22.58 o 
   3  25   2      240.26      225.30     28.73 o 
  -2  26   2      349.91      342.88     28.57 o 
  -1  26   2     1916.11     1864.59     58.85 o 
   0  26   2      434.58      399.47     29.86 o 
   1  26   2     1885.57     1851.55     83.87 o 
   2  26   2      210.73      189.72     27.37 o 
  -2  27   2      565.13      536.75     50.00 o 
  -1  27   2      838.67      801.85     40.53 o 
   0  27   2       53.88       35.80     18.69 o 
   1  27   2      583.17      516.11     49.03 o 
   2  27   2      192.19      224.77     28.03 o 
  -1  28   2     1472.26     1403.41     52.16 o 
   0  28   2      127.94      148.34     44.51 o 
   1  28   2      105.42      112.16     25.29 o 
  -3   0   3       28.58       21.88      5.12 o 
  -1   0   3     8061.48     7673.27    578.69 o 
   1   0   3      994.84      929.64     47.74 o 
   3   0   3     2407.44     2270.85    214.51 o 
   5   0   3      135.40       96.13     26.45 o 
  -6   1   3     1386.45     1427.64     61.58 o 
  -5   1   3      630.94      643.59     48.94 o 
  -4   1   3      439.31      389.35     18.30 o 
  -3   1   3      728.76      635.09     23.73 o 
  -2   1   3     4785.77     4835.48    172.02 o 
  -1   1   3    11273.14    11069.37    583.68 o 
   0   1   3     1352.20     1321.94     32.42 o 
   1   1   3     7322.53     6427.44    454.18 o 
   2   1   3     8873.67     7473.34    204.19 o 
   3   1   3     5632.42     5115.19    142.15 o 
   4   1   3      633.29      581.31     29.18 o 
   5   1   3       93.88       74.81     21.61 o 
   6   1   3      858.95      695.59     40.37 o 
  -6   2   3       30.40       34.84     31.61 o 
  -5   2   3        4.83       19.34     23.71 o 
  -4   2   3      949.29      956.92     35.78 o 
  -3   2   3      686.42      686.14     20.76 o 
  -2   2   3       81.90       -9.68     40.64 o 
  -1   2   3      141.04      157.22      5.35 o 
   0   2   3      161.16      163.94     10.45 o 
   1   2   3     1276.31     1100.04     89.35 o 
   2   2   3      122.70      100.05     10.49 o 
   3   2   3      495.69      505.35     24.13 o 
   4   2   3      527.55      491.38     38.71 o 
   5   2   3       46.88       29.47     38.39 o 
   6   2   3     1976.92     1893.24    117.42 o 
  -6   3   3     1352.21     1427.42     80.21 o 
  -5   3   3      597.08      578.26     48.69 o 
  -4   3   3     7566.08     7213.26    152.80 o 
  -3   3   3      119.01      177.59     11.92 o 
  -2   3   3    16424.05    16525.96    694.49 o 
  -1   3   3      191.35      205.80      6.78 o 
   0   3   3    49444.45    49227.71   1217.05 o 
   1   3   3     5665.69     5049.91    390.95 o 
   2   3   3     3253.04     2766.68     60.22 o 
   3   3   3     2382.70     2327.89    106.90 o 
   4   3   3     2649.68     2432.71     63.64 o 
   5   3   3       14.55       20.64     16.42 o 
   6   3   3       39.30       38.98     20.47 o 
  -6   4   3      211.55      260.07     76.77 o 
  -5   4   3       17.16       12.59     22.79 o 
  -4   4   3        7.48       -0.53     13.71 o 
  -3   4   3     1919.62     2209.88     52.00 o 
  -2   4   3      665.25      733.72     46.03 o 
  -1   4   3     1508.20     1555.53     43.33 o 
   1   4   3      721.72      705.74     33.22 o 
   2   4   3      372.41      370.27     18.71 o 
   3   4   3     1383.94     1362.13     44.04 o 
   4   4   3     3389.71     3318.16     79.83 o 
   5   4   3        0.57      -14.83     13.66 o 
   6   4   3        2.95       -4.92     18.01 o 
  -6   5   3        7.82        6.26     26.65 o 
  -5   5   3       33.20       21.18     23.38 o 
  -4   5   3     2388.87     2297.75    100.91 o 
  -3   5   3      171.74      150.11     13.94 o 
  -2   5   3     2312.25     2314.01     52.95 o 
  -1   5   3     4419.45     4720.25    113.35 o 
   0   5   3    11659.64    11656.19    225.81 o 
   1   5   3      310.51      231.37     16.40 o 
   2   5   3      341.48      338.78     17.10 o 
   3   5   3     2009.73     2038.74     75.85 o 
   4   5   3      958.51      886.70     50.32 o 
   5   5   3     3093.66     3010.91     80.06 o 
   6   5   3       37.43       21.91     20.01 o 
  -6   6   3        0.06        5.45     27.36 o 
  -5   6   3      133.28      112.66     28.26 o 
  -4   6   3        5.30      -13.65     13.86 o 
  -3   6   3     1966.75     1990.43     67.71 o 
  -1   6   3      558.77      556.11     14.80 o 
   0   6   3      413.90      438.07     10.84 o 
   1   6   3    13309.83    13399.91    233.07 o 
   2   6   3      324.12      362.98     17.10 o 
   3   6   3      158.64      187.09     26.91 o 
   4   6   3       48.88       46.70     16.13 o 
   5   6   3      318.26      341.31     32.26 o 
   6   6   3       37.01       64.26     22.90 o 
  -6   7   3      162.43      211.93     40.00 o 
  -5   7   3      143.98      104.72     31.61 o 
  -4   7   3     6300.39     6089.50    131.44 o 
  -3   7   3     3708.16     3730.67     85.63 o 
  -2   7   3     1735.92     1706.37     58.39 o 
  -1   7   3     1885.57     1946.00     37.37 o 
   0   7   3     7613.56     7737.07    106.49 o 
   1   7   3     8383.81     8871.68    130.80 o 
   2   7   3      248.74      250.62     18.39 o 
   3   7   3     2039.07     2107.74     52.45 o 
   4   7   3     2071.89     2123.95     56.48 o 
   5   7   3     1495.42     1593.21     54.02 o 
   6   7   3       51.49       51.12     21.49 o 
  -6   8   3      489.41      558.61     55.07 o 
  -5   8   3      629.75      670.11     53.36 o 
  -4   8   3       10.21       -8.03     11.44 o 
  -3   8   3      216.21      226.91     11.88 o 
  -2   8   3      193.13      194.62     13.09 o 
  -1   8   3     3958.51     4347.61     76.77 o 
   0   8   3       68.46      122.73      6.66 o 
   1   8   3      153.81      181.90      8.70 o 
   2   8   3     2993.04     3315.26     56.86 o 
   3   8   3      349.96      365.29     25.16 o 
   4   8   3     4054.80     4280.55     92.99 o 
   5   8   3      206.86      206.44     22.75 o 
   6   8   3       19.86       27.85     16.28 o 
  -6   9   3     1161.24     1224.81     77.45 o 
  -5   9   3      690.81      696.39     55.85 o 
  -4   9   3     8133.38     8103.75    172.55 o 
  -2   9   3    13938.06    14632.32    555.16 o 
  -1   9   3        1.46       18.95      6.60 o 
   0   9   3    11374.02    11978.11    175.36 o 
   1   9   3     6373.98     6733.90    101.77 o 
   2   9   3    13044.58    13545.59    201.78 o 
   3   9   3      294.00      305.30     14.97 o 
   4   9   3     2401.14     2466.98     50.79 o 
   5   9   3      475.50      505.78     25.03 o 
   6   9   3      826.17      863.23     80.64 o 
  -6  10   3       65.60       71.73     43.22 o 
  -5  10   3      269.14      288.04    107.74 o 
  -4  10   3       88.36       81.33     20.21 o 
  -3  10   3      837.61      853.54     22.89 o 
  -2  10   3      355.52      427.52     20.67 o 
  -1  10   3      495.36      512.87     17.59 o 
   0  10   3     1752.63     1992.19     36.78 o 
   1  10   3     2702.55     2864.51     53.55 o 
   2  10   3       99.06       90.10      9.90 o 
   3  10   3        9.55       15.94      8.64 o 
   4  10   3        2.37       15.28     12.79 o 
   5  10   3      757.37      735.24     29.41 o 
  -6  11   3     1104.57     1204.62     80.59 o 
  -5  11   3     1195.26     1170.17     75.02 o 
  -4  11   3     1532.99     1445.62     46.52 o 
  -3  11   3     1261.02     1373.22     44.49 o 
  -2  11   3     2285.99     2375.22    104.38 o 
  -1  11   3     5669.33     5496.14     98.62 o 
   0  11   3     1582.53     1567.98     53.92 o 
   1  11   3     1075.05     1111.70     22.26 o 
   2  11   3      676.97      655.90     16.55 o 
   3  11   3     3936.41     3949.82     69.13 o 
   4  11   3       27.87       18.03     10.97 o 
   5  11   3      442.76      518.46     25.15 o 
  -6  12   3        7.27       48.56     80.64 o 
  -5  12   3      190.54      250.49    113.87 o 
  -4  12   3        2.98       17.06     14.36 o 
  -3  12   3      671.36      692.17     26.60 o 
  -2  12   3      137.30      154.14     12.30 o 
  -1  12   3     2571.88     2416.58     49.91 o 
   0  12   3      266.30      273.85     11.77 o 
   1  12   3      330.47      335.77     12.13 o 
   2  12   3       28.24       30.61      6.93 o 
   3  12   3      968.98     1050.63     28.14 o 
   4  12   3      413.65      376.22     40.51 o 
   5  12   3        1.22        6.04     13.64 o 
  -5  13   3        8.75       27.63     91.29 o 
  -4  13   3       36.02       35.65     15.26 o 
  -3  13   3       35.61       26.12     31.10 o 
  -2  13   3     1747.94     1588.50     89.22 o 
  -1  13   3     2078.58     2022.53     42.26 o 
   0  13   3     1529.58     1433.76     28.53 o 
   1  13   3     1420.19     1443.30     27.51 o 
   2  13   3     1621.68     1658.64     29.86 o 
   3  13   3     3168.02     3359.61     61.88 o 
   4  13   3      289.21      276.69     18.22 o 
   5  13   3      783.62      856.59     32.00 o 
  -5  14   3      112.64      182.35     91.93 o 
  -4  14   3     1316.68     1250.99     81.52 o 
  -3  14   3     1102.41     1146.99     30.74 o 
  -2  14   3      597.29      535.09     23.96 o 
  -1  14   3      476.80      521.35     22.52 o 
   0  14   3      595.07      670.35     18.36 o 
   1  14   3        6.47        4.68      6.12 o 
   2  14   3     2101.30     2126.93     35.99 o 
   3  14   3       70.91       93.39     12.07 o 
   4  14   3        6.77        2.09     11.47 o 
   5  14   3       49.58       32.12     14.97 o 
  -5  15   3      573.31      624.55    146.45 o 
  -4  15   3     1493.05     1424.05     50.94 o 
  -3  15   3     1515.73     1465.83     64.16 o 
  -2  15   3     7121.15     6723.15    281.42 o 
  -1  15   3       28.85       30.17      9.42 o 
   0  15   3     7839.85     7843.45    175.43 o 
   1  15   3      221.25      230.47     11.08 o 
   2  15   3     6232.81     6719.64     93.34 o 
   3  15   3     1612.71     1636.42     42.80 o 
   4  15   3      923.40     1068.85     31.71 o 
   5  15   3       32.09       28.74     15.56 o 
  -5  16   3      330.23      408.22     55.16 o 
  -4  16   3       48.83       69.15     34.09 o 
  -3  16   3      520.65      567.68     46.75 o 
  -2  16   3     1641.10     1533.11     50.00 o 
  -1  16   3      506.25      500.38     24.84 o 
   0  16   3      916.50      869.15     28.40 o 
   1  16   3      965.57      999.02     25.72 o 
   2  16   3      144.95      151.92     10.59 o 
   3  16   3      804.57      903.24     23.96 o 
   4  16   3      806.67      933.09     39.68 o 
   5  16   3      826.02      926.63     43.55 o 
  -5  17   3       84.05      118.94     47.74 o 
  -4  17   3       75.06      130.21     67.54 o 
  -3  17   3     2033.35     1995.86     61.14 o 
  -2  17   3      999.37      978.75     44.19 o 
  -1  17   3      697.76      716.22     29.20 o 
   0  17   3     2221.02     2097.89     52.13 o 
   1  17   3     6631.99     6702.09    211.46 o 
   2  17   3       90.60      101.61     12.14 o 
   3  17   3      702.08      814.45     28.50 o 
   4  17   3       97.76      117.54     20.92 o 
   5  17   3     1492.69     1697.21     83.55 o 
  -5  18   3      110.10      123.73     44.76 o 
  -4  18   3       19.07       48.84     94.84 o 
  -3  18   3     1761.26     1767.68     69.67 o 
  -2  18   3      241.70      263.58     19.84 o 
  -1  18   3      363.44      358.10     22.80 o 
   0  18   3      503.35      473.86     26.45 o 
   1  18   3     1109.71     1193.25     40.14 o 
   2  18   3       79.38       95.44     12.65 o 
   3  18   3       32.35       17.94     12.20 o 
   4  18   3       49.54       62.81     19.14 o 
  -4  19   3     1916.57     1840.62     84.99 o 
  -3  19   3      277.62      290.41     36.45 o 
  -2  19   3     1755.88     1774.23     51.07 o 
  -1  19   3     1994.68     2076.39     56.27 o 
   0  19   3     2273.25     2242.48     59.99 o 
   1  19   3     4346.83     4159.65     95.57 o 
   2  19   3     1053.57     1101.95     41.03 o 
   3  19   3      198.00      222.50     23.60 o 
   4  19   3     1412.78     1431.37     50.39 o 
  -4  20   3       10.41      198.06    189.03 o 
  -3  20   3      378.34      357.76     23.92 o 
  -2  20   3      945.16      955.02     37.16 o 
  -1  20   3        6.35        8.45     13.94 o 
   0  20   3      593.96      527.11     28.96 o 
   1  20   3        1.12       -2.39     15.16 o 
   2  20   3       50.26       54.14     16.86 o 
   3  20   3      151.56      147.31     20.66 o 
   4  20   3     1465.86     1425.75     73.55 o 
  -4  21   3      938.22     1040.61    266.44 o 
  -3  21   3       47.01       45.99     16.13 o 
  -2  21   3     2597.92     2522.05     66.36 o 
  -1  21   3       19.26       11.30     21.93 o 
   0  21   3     1397.47     1335.45     44.71 o 
   1  21   3       53.90       27.13     16.40 o 
   2  21   3     1409.70     1601.43     63.55 o 
   3  21   3       50.44       70.93     20.30 o 
   4  21   3     1222.81     1265.11     70.97 o 
  -4  22   3      257.64      227.60     35.12 o 
  -3  22   3      256.92      257.30     35.16 o 
  -2  22   3     1293.41     1328.14     46.01 o 
  -1  22   3       10.21       -2.97     19.03 o 
   0  22   3        2.46        6.88     15.03 o 
   1  22   3      644.03      634.35     35.33 o 
   2  22   3     1123.80     1224.64     54.51 o 
   3  22   3      179.98      210.72     26.61 o 
  -3  23   3       22.65       10.72     16.86 o 
  -2  23   3     1413.32     1416.83     48.33 o 
  -1  23   3      303.14      301.77     23.95 o 
   0  23   3        8.43        9.26     16.86 o 
   1  23   3      120.97      108.16     20.51 o 
   2  23   3     1674.42     1464.70     52.44 o 
   3  23   3     1883.77     1997.14     65.40 o 
  -3  24   3      314.21      260.83     25.75 o 
  -2  24   3      296.62      299.27     25.08 o 
  -1  24   3     3251.55     3158.29     80.51 o 
   0  24   3        7.39       11.61     23.87 o 
   1  24   3      632.39      519.11     32.60 o 
   2  24   3      364.55      397.12     32.61 o 
   3  24   3      734.71      752.08     41.39 o 
  -3  25   3      814.42      714.81     70.32 o 
  -2  25   3     2260.12     2336.06     67.04 o 
  -1  25   3      296.29      300.67     35.16 o 
   0  25   3      625.34      561.16     32.38 o 
   1  25   3      304.78      278.12     27.33 o 
   2  25   3     2374.22     2075.40     67.28 o 
  -2  26   3       78.74      110.02     22.12 o 
  -1  26   3      145.60      117.58     22.69 o 
   0  26   3       11.08        9.30     18.93 o 
   1  26   3       22.32        4.37     20.30 o 
   2  26   3      777.29      836.38     44.48 o 
  -2  27   3      724.57      754.28     42.58 o 
  -1  27   3      110.76      131.45     22.58 o 
   0  27   3      730.97      813.54     86.45 o 
   1  27   3       25.25       47.32     21.84 o 
  -1  28   3      357.13      376.04     30.77 o 
   0  28   3      491.02      481.13     33.75 o 
  -6   0   4       42.37       54.84     34.84 o 
  -4   0   4     2911.03     2941.18    272.89 o 
  -2   0   4    12731.06    13175.00    990.93 o 
   0   0   4    14301.85    13736.20    427.26 o 
   2   0   4     6791.19     5174.00    192.90 o 
   4   0   4     4571.07     3756.64    123.87 o 
   6   0   4     3886.43     3219.88    129.03 o 
  -6   1   4     2176.61     2023.42     78.92 o 
  -5   1   4       33.18       45.12     26.48 o 
  -4   1   4      508.47      499.98    109.67 o 
  -3   1   4      219.71      250.41     46.29 o 
  -2   1   4     6811.68     6905.65    379.99 o 
  -1   1   4     1486.02     1743.52    109.87 o 
   0   1   4      233.96      228.55     12.66 o 
   1   1   4      350.50      321.45     11.97 o 
   2   1   4      843.57      749.66     57.74 o 
   3   1   4      295.36      295.77     37.74 o 
   4   1   4      275.99      198.27     19.14 o 
   5   1   4        1.65       14.56     15.69 o 
   6   1   4       93.54       97.95     24.16 o 
  -6   2   4      437.60      443.21     52.26 o 
  -5   2   4       17.94       36.37     25.96 o 
  -4   2   4       92.42      102.58     23.64 o 
  -3   2   4     4790.65     4991.91    123.61 o 
  -2   2   4     5611.72     6088.75    176.68 o 
  -1   2   4       55.75       46.95     11.63 o 
   0   2   4     2141.47     2093.88     48.74 o 
   1   2   4     1853.57     1542.17    173.86 o 
   2   2   4     5235.57     4211.06    291.60 o 
   3   2   4      378.75      314.98     27.42 o 
   4   2   4     2803.86     2312.72     61.81 o 
   5   2   4     2609.44     2326.06    100.00 o 
   6   2   4     2090.84     1810.74    167.74 o 
  -6   3   4       63.38       97.28     33.42 o 
  -5   3   4       15.67       30.17     26.80 o 
  -4   3   4     2085.80     2320.37    193.22 o 
  -3   3   4      112.62      117.53      8.91 o 
  -2   3   4       37.68       30.83      4.85 o 
  -1   3   4        7.62       10.42      3.44 o 
   0   3   4     3558.33     3489.59    135.66 o 
   1   3   4       16.24       14.52      9.58 o 
   2   3   4     1596.87     1294.15     66.45 o 
   3   3   4     1221.50     1124.66     36.49 o 
   4   3   4      946.16      839.42     93.87 o 
   5   3   4      492.55      502.25     32.26 o 
   6   3   4      119.59      156.96     25.08 o 
  -6   4   4      438.98      407.54     84.84 o 
  -5   4   4     4302.17     4186.60    164.82 o 
  -4   4   4      118.03      117.39     27.65 o 
  -3   4   4      617.48      580.51     20.04 o 
  -2   4   4     2964.50     2887.96    143.32 o 
  -1   4   4    11197.56    11224.83    180.09 o 
   0   4   4     2310.09     2063.81    111.09 o 
   1   4   4      683.55      655.93     60.63 o 
   2   4   4     6583.80     5633.34    207.09 o 
   3   4   4     2048.03     1841.80     74.51 o 
   4   4   4     2386.26     2192.05     59.99 o 
   5   4   4      407.52      367.92     48.06 o 
   6   4   4      255.50      259.48     28.74 o 
  -6   5   4      427.67      480.60     84.84 o 
  -5   5   4      913.85      795.82     58.58 o 
  -4   5   4     7684.90     7354.42    263.78 o 
  -3   5   4        9.66        3.31      9.45 o 
  -2   5   4     2439.54     2460.77    100.47 o 
  -1   5   4     1193.47     1418.24     39.44 o 
   0   5   4     6304.94     6256.49    148.44 o 
   1   5   4      171.17      177.87     16.19 o 
   2   5   4       35.43       26.45      9.90 o 
   3   5   4      106.85      131.04     14.60 o 
   4   5   4      133.06       98.48     16.15 o 
   5   5   4        1.16       -3.17     16.19 o 
   6   5   4       39.27       52.18     22.58 o 
  -6   6   4     1032.56     1195.89     76.04 o 
  -5   6   4      170.32      134.93     30.32 o 
  -4   6   4     1951.72     1852.56     87.08 o 
  -3   6   4        3.16       -0.74      8.21 o 
  -2   6   4    10135.81    10559.18    254.46 o 
  -1   6   4     2247.12     2437.58     44.29 o 
   0   6   4     8455.98     8283.25    114.54 o 
   1   6   4      139.68      140.02     17.74 o 
   2   6   4    19443.40    18834.76    378.54 o 
   3   6   4      201.05      154.56     15.53 o 
   4   6   4     3906.43     3739.46     87.42 o 
   5   6   4        4.82        7.65     16.40 o 
   6   6   4     1795.13     1839.27     64.54 o 
  -6   7   4      351.94      455.99     78.71 o 
  -5   7   4      251.90      218.36     50.64 o 
  -4   7   4     1274.88     1194.07    117.09 o 
  -3   7   4      865.90      829.93     29.10 o 
  -2   7   4     1232.01     1296.56     41.02 o 
  -1   7   4      239.02      265.35     10.76 o 
   0   7   4        5.68        5.80      4.67 o 
   1   7   4     3656.75     3854.90    103.54 o 
   2   7   4     1204.73     1220.71     73.22 o 
   3   7   4      167.40      168.40     15.73 o 
   4   7   4       46.38       43.84     14.58 o 
   5   7   4       41.66       41.93     18.25 o 
   6   7   4      316.50      336.61     56.13 o 
  -6   8   4       17.15       38.61     32.53 o 
  -5   8   4     1740.24     1722.26     87.83 o 
  -4   8   4      814.67      747.75     55.27 o 
  -3   8   4       43.58       53.63      7.29 o 
  -2   8   4       19.68       66.36      7.23 o 
  -1   8   4     2678.81     2634.23     49.09 o 
   0   8   4     1132.35     1033.45     20.26 o 
   1   8   4     9031.10     9691.74    144.21 o 
   2   8   4     3062.23     2866.89    108.06 o 
   3   8   4     2630.24     2660.77     63.63 o 
   4   8   4      396.88      443.50     26.46 o 
   5   8   4       22.37        9.91     17.72 o 
  -6   9   4      219.67      220.61     66.13 o 
  -5   9   4      177.76      155.23     53.55 o 
  -4   9   4      540.31      548.28     26.51 o 
  -3   9   4     1037.31     1042.80     24.80 o 
  -2   9   4      403.53      408.33     15.30 o 
  -1   9   4     3283.90     3816.83     68.91 o 
   0   9   4     1337.00     1458.49     26.32 o 
   1   9   4       30.61       37.76      6.58 o 
   2   9   4      319.97      328.96     18.23 o 
   3   9   4       83.86       93.02     15.81 o 
   4   9   4     1858.88     1881.87     55.15 o 
   5   9   4        1.73       -3.30     13.23 o 
  -6  10   4       73.32      263.22    116.77 o 
  -5  10   4      418.96      407.85    120.96 o 
  -4  10   4     1409.57     1392.23     92.31 o 
  -3  10   4     1785.66     1698.83     37.43 o 
  -2  10   4     1090.53      993.56     26.01 o 
  -1  10   4       34.40       37.45      7.44 o 
   0  10   4     1901.31     1819.79     33.63 o 
   1  10   4     3142.17     3105.63     52.65 o 
   2  10   4     3033.85     3080.09     84.19 o 
   3  10   4      355.76      392.73     18.33 o 
   4  10   4      224.27      261.54     17.45 o 
   5  10   4     1556.04     1638.45     44.46 o 
  -6  11   4     1717.14     1816.13    101.32 o 
  -5  11   4      252.25      243.13    104.19 o 
  -4  11   4     1400.18     1332.53     45.39 o 
  -3  11   4      891.46      841.60     23.16 o 
  -2  11   4     2468.35     2226.62     77.75 o 
  -1  11   4        6.70        7.25      6.94 o 
   0  11   4      325.12      355.65     13.84 o 
   1  11   4        5.00        2.08      6.26 o 
   2  11   4      933.94      875.71     23.82 o 
   3  11   4     2425.82     2542.62     61.10 o 
   4  11   4      164.32      180.96     15.84 o 
   5  11   4       14.27        7.35     13.57 o 
  -5  12   4        3.53      278.70    138.70 o 
  -4  12   4     1951.37     2012.37    144.20 o 
  -3  12   4      747.79      725.07     25.84 o 
  -2  12   4     5555.45     5254.06    148.52 o 
  -1  12   4      290.30      327.38     14.43 o 
   0  12   4     9415.82     9534.66    142.76 o 
   1  12   4       54.77       44.22      7.74 o 
   2  12   4     8268.38     8504.00    115.33 o 
   3  12   4       70.49       73.38     11.83 o 
   4  12   4     6290.06     6677.23    113.32 o 
   5  12   4       14.53        9.00     14.94 o 
  -5  13   4      661.82      647.44    123.54 o 
  -4  13   4     1217.05     1063.61    171.93 o 
  -3  13   4      951.10      963.13     27.19 o 
  -2  13   4     2272.10     2160.20     60.99 o 
  -1  13   4      437.88      486.82     17.44 o 
   0  13   4     1263.15     1345.65     28.32 o 
   1  13   4        8.60        9.36      8.42 o 
   2  13   4      690.07      746.76     19.31 o 
   3  13   4       47.75       47.36     11.35 o 
   4  13   4      175.52      215.33     17.78 o 
   5  13   4       71.42       71.82     16.70 o 
  -5  14   4       67.87       76.92    115.48 o 
  -4  14   4      128.96      132.28     36.45 o 
  -3  14   4     5087.46     5127.61     92.67 o 
  -2  14   4      457.21      434.05     29.67 o 
  -1  14   4     1589.17     1643.89     41.04 o 
   0  14   4      602.05      550.89     17.89 o 
   1  14   4     1440.75     1542.26     30.17 o 
   2  14   4      330.15      350.68     14.12 o 
   3  14   4      451.42      472.86     20.77 o 
   4  14   4      845.59      864.47     29.95 o 
   5  14   4     1222.10     1217.00     39.16 o 
  -5  15   4        9.96       21.66    103.54 o 
  -4  15   4      315.40      334.37    154.51 o 
  -3  15   4      309.77      349.04     18.15 o 
  -2  15   4      752.43      726.16     34.73 o 
  -1  15   4      156.96      154.58     12.26 o 
   0  15   4     1608.81     1712.95     34.45 o 
   1  15   4      255.75      253.36     12.20 o 
   2  15   4     2932.84     3059.38     68.29 o 
   3  15   4       52.35       50.64     11.38 o 
   4  15   4        6.76       -4.74     13.89 o 
   5  15   4       44.89       42.11     16.06 o 
  -5  16   4      570.95      622.51    223.54 o 
  -4  16   4      180.02      206.87     53.02 o 
  -3  16   4      557.17      576.49     23.68 o 
  -2  16   4     2092.23     2099.06     48.75 o 
  -1  16   4     2184.30     2108.50     45.53 o 
   0  16   4     6073.92     6080.55    113.64 o 
   1  16   4       38.03       38.72      8.55 o 
   2  16   4     1243.30     1240.48     33.89 o 
   3  16   4      351.89      425.68     20.28 o 
   4  16   4     1747.98     1924.67     61.61 o 
   5  16   4        8.87      -10.88     19.35 o 
  -5  17   4      413.99      415.47     64.51 o 
  -4  17   4     1691.87     1578.15    104.43 o 
  -3  17   4      826.10      776.03     29.05 o 
  -2  17   4     1198.19     1133.96     38.71 o 
  -1  17   4       22.44       29.61     20.00 o 
   0  17   4     1600.95     1579.73     38.54 o 
   1  17   4        1.73       -1.72      7.58 o 
   2  17   4        1.69       -8.62     10.24 o 
   3  17   4       82.77      112.90     18.83 o 
   4  17   4      321.32      348.08     29.03 o 
  -5  18   4        1.25       35.96     45.13 o 
  -4  18   4     1024.64     1001.44    103.05 o 
  -3  18   4       88.13       83.20     34.27 o 
  -2  18   4     3956.58     3991.31     90.07 o 
  -1  18   4       89.65      100.87     16.19 o 
   0  18   4     4267.84     3955.88     90.09 o 
   1  18   4       54.83       51.86     19.35 o 
   2  18   4     2081.97     2371.58     49.88 o 
   3  18   4       14.80       35.99     17.10 o 
   4  18   4     2118.39     2311.90     66.37 o 
  -4  19   4     1701.38     1754.74    136.56 o 
  -3  19   4        0.47       -5.40     13.18 o 
  -2  19   4     1085.46     1114.36     38.99 o 
  -1  19   4      184.40      201.28     28.39 o 
   0  19   4     1229.31     1098.52     46.45 o 
   1  19   4        1.64        7.51     17.10 o 
   2  19   4       38.19       43.22     16.99 o 
   3  19   4      449.57      411.40     27.73 o 
   4  19   4        8.19       20.00     30.97 o 
  -4  20   4      294.70      274.55     46.77 o 
  -3  20   4       30.90       24.95     15.24 o 
  -2  20   4       29.65       45.39     15.43 o 
  -1  20   4     3026.36     2842.00     94.19 o 
   0  20   4     1950.12     1773.06     53.35 o 
   1  20   4     1006.81      948.67     40.97 o 
   2  20   4      241.43      244.85     23.27 o 
   3  20   4     2775.79     2873.53     77.73 o 
   4  20   4      744.32      767.07     61.29 o 
  -4  21   4      538.67      573.53     45.80 o 
  -3  21   4      142.05       98.70     22.90 o 
  -2  21   4      189.87      182.29     26.77 o 
  -1  21   4      633.56      619.81     31.84 o 
   0  21   4      215.57      193.40     20.85 o 
   1  21   4       93.38      107.60     19.75 o 
   2  21   4       20.55       16.24     30.97 o 
   3  21   4       90.51      120.82     22.63 o 
  -4  22   4      584.38      622.56     48.39 o 
  -3  22   4     1462.22      299.99    350.31 o 
  -2  22   4     2036.17     1998.70     58.34 o 
  -1  22   4       17.13       15.93     14.41 o 
   0  22   4     1848.11     1647.90     53.11 o 
   1  22   4     2892.02     2687.13     73.43 o 
   2  22   4     2470.35     2521.16     71.62 o 
   3  22   4       22.36       47.79     21.67 o 
  -3  23   4      233.59      225.80     34.19 o 
  -2  23   4      839.69      921.42     43.22 o 
  -1  23   4      454.96      462.24     28.05 o 
   0  23   4      418.44      416.65     60.32 o 
   1  23   4       34.57       35.37     18.69 o 
   2  23   4      882.52      889.89     42.96 o 
   3  23   4      688.86      689.17     39.90 o 
  -3  24   4       22.31       45.16     28.39 o 
  -2  24   4       21.32       34.44     17.56 o 
  -1  24   4      116.41      109.22     20.66 o 
   0  24   4     3252.30     3127.64     81.66 o 
   1  24   4      141.13      122.51     32.26 o 
   2  24   4     2036.87     1908.19     63.64 o 
   3  24   4        7.17       -2.18     21.31 o 
  -2  25   4      416.50      433.41     29.29 o 
  -1  25   4       10.71       13.25     17.21 o 
   0  25   4       11.18       -8.71     27.42 o 
   1  25   4       55.62       40.64     28.71 o 
   2  25   4        9.10        8.28     22.49 o 
  -2  26   4      323.73      292.49     27.07 o 
  -1  26   4       28.35        0.07     18.44 o 
   0  26   4       54.04       50.32     29.03 o 
   1  26   4     1275.27     1227.72     49.72 o 
   2  26   4       24.18        2.89     21.64 o 
  -1  27   4       68.91       51.51     21.43 o 
   0  27   4        7.83       -9.31     18.18 o 
   1  27   4       49.45       15.48     29.03 o 
  -5   0   5       22.64       16.13     29.03 o 
  -3   0   5     2878.52     2883.12    263.22 o 
  -1   0   5      834.82      803.84     97.42 o 
   1   0   5        9.64       12.61     10.64 o 
   3   0   5       70.27       52.26     18.06 o 
   5   0   5      359.91      274.18     36.77 o 
  -6   1   5       16.44        8.96     23.71 o 
  -5   1   5     2569.64     2745.71    134.19 o 
  -4   1   5        6.37      -12.90     60.64 o 
  -3   1   5     4133.27     4037.92    345.79 o 
  -2   1   5       14.64      -10.52     26.08 o 
  -1   1   5    10558.04    10388.01    785.13 o 
   0   1   5    10208.99    10260.62    277.76 o 
   1   1   5     9450.85     8371.80    255.28 o 
   2   1   5      801.72      745.78     50.97 o 
   3   1   5     7379.56     6083.43    191.93 o 
   4   1   5     1101.06      913.97     37.40 o 
   5   1   5     1326.90     1088.00     45.39 o 
  -6   2   5      109.11      116.96     26.81 o 
  -5   2   5      135.85      154.94     47.10 o 
  -4   2   5     2387.20     2460.18    107.73 o 
  -3   2   5       25.35       30.64     18.20 o 
  -2   2   5       43.99       52.05     15.83 o 
   0   2   5     1881.81     1632.60     51.87 o 
   1   2   5        4.17       -3.09      6.26 o 
   2   2   5     1180.35     1009.13    110.64 o 
   3   2   5       90.09       78.57     14.36 o 
   4   2   5      655.38      564.26     30.55 o 
   5   2   5       13.46       11.69     16.19 o 
  -6   3   5       18.42        3.87     34.84 o 
  -5   3   5     1376.20     1281.85     74.97 o 
  -4   3   5       75.59       84.89     28.07 o 
  -3   3   5      484.76      505.37     41.29 o 
  -2   3   5      291.81      269.26     29.27 o 
  -1   3   5     3537.87     3749.05    136.54 o 
   0   3   5     1300.50     1120.90     65.47 o 
   1   3   5       93.54       85.30      9.39 o 
   2   3   5     4931.22     4421.67    332.57 o 
   3   3   5      189.86      167.13     17.33 o 
   4   3   5     2411.49     2305.16     64.09 o 
   5   3   5      288.22      303.12     33.87 o 
  -6   4   5     1617.27     1482.34     86.93 o 
  -5   4   5      397.30      448.72     46.94 o 
  -4   4   5       12.80       27.68     25.37 o 
  -3   4   5      286.05      285.52     12.05 o 
  -2   4   5     1621.88     1658.09     40.50 o 
   0   4   5      769.21      782.87     41.44 o 
   1   4   5       11.60        2.88      7.40 o 
   2   4   5       21.51       13.64     12.54 o 
   3   4   5      211.86      241.59     35.16 o 
   4   4   5       25.97       16.49     25.81 o 
   5   4   5       52.68       37.69     18.64 o 
  -6   5   5       65.75       62.53     33.81 o 
  -5   5   5       75.85       85.52     36.13 o 
  -4   5   5      745.23      721.74     58.71 o 
  -3   5   5     9584.73     9453.69    195.91 o 
  -2   5   5      671.71      672.35     31.32 o 
  -1   5   5     7441.99     7336.33    119.43 o 
   0   5   5      328.78      282.04     18.34 o 
   1   5   5    18612.69    17541.87    719.87 o 
   2   5   5      845.32      772.38     36.72 o 
   3   5   5     2276.54     2023.92     54.74 o 
   4   5   5      252.53      264.51     23.27 o 
   5   5   5     1699.27     1647.41     56.79 o 
  -6   6   5       13.34       41.10     33.17 o 
  -5   6   5     1257.22     1105.41     70.38 o 
  -4   6   5      159.20      122.19     29.51 o 
  -3   6   5      266.89      253.34     45.72 o 
  -2   6   5       43.01       55.51      7.44 o 
  -1   6   5      315.81      311.04     14.75 o 
   0   6   5      184.40      252.01     16.69 o 
   1   6   5       70.84       70.86     14.82 o 
   2   6   5      715.35      636.11     42.90 o 
   3   6   5       50.37       45.74     13.21 o 
   4   6   5      216.99      195.78     20.75 o 
   5   6   5      125.70      146.87     26.77 o 
  -6   7   5       85.53      113.80     34.56 o 
  -5   7   5     1582.33     1554.23     84.36 o 
  -4   7   5      264.58      246.62     58.71 o 
  -3   7   5     8840.68     8752.70    181.67 o 
  -2   7   5     2412.23     2554.70     83.71 o 
  -1   7   5     9539.19     9496.55    157.79 o 
   0   7   5       87.53       94.40      7.13 o 
   1   7   5    18834.83    19116.88    425.81 o 
   2   7   5       17.57       18.68     13.00 o 
   3   7   5     1435.16     1278.24     61.93 o 
   4   7   5      103.47      115.19     17.56 o 
   5   7   5     1856.88     1999.54    109.03 o 
  -6   8   5      377.42      448.69     86.77 o 
  -5   8   5       17.35       31.14     27.10 o 
  -4   8   5      956.19      829.97     57.77 o 
  -3   8   5        3.84       10.10      9.17 o 
  -2   8   5     4161.26     4186.93     80.08 o 
  -1   8   5      266.51      260.66     11.67 o 
   0   8   5       15.94       15.80      7.69 o 
   1   8   5      168.25      191.02     19.55 o 
   2   8   5     4794.30     4726.28    182.57 o 
   3   8   5      139.47      165.06     17.26 o 
   4   8   5       13.06        6.28     14.36 o 
   5   8   5       30.92       52.26     19.16 o 
  -6   9   5      238.05      231.68     77.42 o 
  -5   9   5        5.25       21.29     26.05 o 
  -4   9   5       25.27       28.77     46.45 o 
  -3   9   5     1376.76     1390.43     63.29 o 
  -2   9   5      313.94      268.71     13.08 o 
  -1   9   5      719.34      795.87     25.03 o 
   0   9   5     5205.75     5257.51     76.28 o 
   1   9   5      223.64      239.04     14.55 o 
   2   9   5     1297.38     1304.31     83.87 o 
   3   9   5      367.85      407.74     23.49 o 
   4   9   5     2332.34     2350.29     63.87 o 
   5   9   5      612.20      706.59     39.66 o 
  -5  10   5       24.00       70.76     52.90 o 
  -4  10   5     4171.77     3798.74    218.38 o 
  -3  10   5        5.28        6.69     11.56 o 
  -2  10   5      117.91      126.21     20.33 o 
  -1  10   5       18.07        9.09     19.81 o 
   0  10   5     1840.23     1677.39     30.56 o 
   1  10   5       10.85        3.67      6.82 o 
   2  10   5        1.13        5.06     10.47 o 
   3  10   5      277.24      263.78     26.89 o 
   4  10   5     1177.11     1201.97     34.47 o 
   5  10   5       39.60       53.38     16.58 o 
  -5  11   5     2479.66     2490.02    154.83 o 
  -4  11   5     1249.99     1137.38     73.02 o 
  -3  11   5     2160.29     2104.20     58.67 o 
  -2  11   5      655.24      675.12     21.29 o 
  -1  11   5     7984.70     8028.97    121.20 o 
   0  11   5      581.18      573.84     17.70 o 
   1  11   5     5540.57     5762.28     91.61 o 
   2  11   5      501.23      538.25     21.86 o 
   3  11   5     3823.79     3873.39     82.41 o 
   4  11   5        7.93        6.93     11.62 o 
   5  11   5      365.18      388.77     24.13 o 
  -5  12   5     1094.53     1126.18     94.51 o 
  -4  12   5        3.59      -24.80     48.71 o 
  -3  12   5      385.15      369.91     24.52 o 
  -2  12   5     1007.90      962.47     49.82 o 
  -1  12   5      635.96      617.48     52.12 o 
   0  12   5      590.79      576.04     17.98 o 
   1  12   5       11.35       13.47      7.76 o 
   2  12   5       12.47       15.25     10.12 o 
   3  12   5      827.28      822.57     26.80 o 
   4  12   5       53.53       55.75     13.53 o 
   5  12   5      164.10      203.71     20.73 o 
  -5  13   5     1358.12     1426.04    131.61 o 
  -4  13   5      265.98      252.88     43.04 o 
  -3  13   5     1041.28     1011.89     46.00 o 
  -1  13   5     7101.58     6936.07    110.02 o 
   0  13   5      851.19      876.05     22.88 o 
   1  13   5     4290.62     4276.00     71.52 o 
   2  13   5     2596.11     2741.42     56.65 o 
   3  13   5     5408.10     5663.02     96.69 o 
   4  13   5      506.83      504.19     23.56 o 
   5  13   5      287.24      337.49     29.18 o 
  -5  14   5       58.23      104.99    151.61 o 
  -4  14   5      797.37      793.19     68.34 o 
  -3  14   5       17.52       24.07     24.53 o 
  -2  14   5      101.43      132.59     42.28 o 
  -1  14   5       25.47       31.21      9.45 o 
   0  14   5     4380.19     4567.97     77.03 o 
   1  14   5        0.48        9.30      8.46 o 
   2  14   5      710.20      698.93     30.01 o 
   3  14   5      146.40      149.65     14.81 o 
   4  14   5     1173.06     1209.47     36.58 o 
   5  14   5      344.31      350.59     24.27 o 
  -5  15   5      536.65      632.79    151.93 o 
  -4  15   5      494.35      519.28     79.35 o 
  -3  15   5      230.88      246.70     22.43 o 
  -2  15   5      616.62      663.68     54.57 o 
  -1  15   5      333.91      296.71     16.15 o 
   0  15   5     2222.31     2176.90     42.27 o 
   1  15   5     1063.53     1162.44     28.58 o 
   2  15   5     2255.78     2337.01     46.19 o 
   3  15   5      795.88      863.33     28.46 o 
   4  15   5     1130.94     1245.33     36.59 o 
  -5  16   5       66.15      121.17    165.16 o 
  -4  16   5       21.46       47.02     76.13 o 
  -3  16   5     1047.01     1067.96     82.96 o 
  -2  16   5     1706.16     1770.88     88.64 o 
  -1  16   5      293.14      305.90     16.90 o 
   0  16   5      483.44      509.39     18.69 o 
   1  16   5       29.14       26.09     11.09 o 
   2  16   5      328.69      365.20     15.56 o 
   3  16   5        4.39        7.96     11.55 o 
   4  16   5      539.31      541.39     33.05 o 
  -4  17   5       42.52       42.95    130.96 o 
  -3  17   5     4246.26     4232.69    106.90 o 
  -2  17   5      153.14      140.32     34.64 o 
  -1  17   5     4056.10     3653.19    103.54 o 
   0  17   5       10.02        1.52      8.66 o 
   1  17   5     3374.94     3589.66     65.28 o 
   2  17   5     1511.75     1532.88     38.14 o 
   3  17   5     1436.20     1590.01     96.45 o 
   4  17   5      567.26      626.56     44.19 o 
  -4  18   5       25.13      280.63    212.25 o 
  -3  18   5      317.69      304.11     27.72 o 
  -2  18   5       90.28       76.32     87.78 o 
  -1  18   5      305.86      276.22     20.55 o 
   0  18   5      616.53      638.63     50.64 o 
   1  18   5      484.85      455.56     26.68 o 
   2  18   5      725.06      826.00     28.25 o 
   3  18   5       46.80       73.84     19.29 o 
   4  18   5       27.12       29.47     20.06 o 
  -4  19   5      184.04      282.30    172.90 o 
  -3  19   5     1168.87     1241.93    104.63 o 
  -2  19   5       79.09       66.37     15.69 o 
  -1  19   5      961.19      990.68     36.92 o 
   0  19   5       72.61       55.99     16.61 o 
   1  19   5      784.89      832.60     36.70 o 
   2  19   5      190.12      219.96     23.21 o 
   3  19   5     1286.67     1263.82     67.09 o 
   4  19   5      450.11      504.50     49.68 o 
  -4  20   5       53.18      540.63    178.70 o 
  -3  20   5       51.99      241.93    219.99 o 
  -2  20   5     2459.03     2512.73    109.03 o 
  -1  20   5      674.66      664.45     32.10 o 
   0  20   5      523.85      496.21     29.20 o 
   1  20   5       43.50       24.66     18.01 o 
   2  20   5     2138.14     2199.19     64.08 o 
   3  20   5       97.77      107.74     32.26 o 
  -3  21   5     1510.68     1488.10    139.67 o 
  -2  21   5     1785.40     1780.79     71.61 o 
  -1  21   5      204.94      174.83     30.97 o 
   0  21   5      534.76      501.65     30.56 o 
   1  21   5      772.79      757.81     37.86 o 
   2  21   5      933.88      938.52     41.96 o 
   3  21   5      464.23      524.50     48.39 o 
  -3  22   5       12.07      -17.31    187.41 o 
  -2  22   5       11.06       32.10     16.25 o 
  -1  22   5      229.64      232.25     34.19 o 
   0  22   5      891.84      783.14     46.45 o 
   1  22   5        3.70       21.51     19.03 o 
   2  22   5      403.51      486.47     61.61 o 
   3  22   5       33.96        0.65     29.03 o 
  -3  23   5      763.02      769.78    183.22 o 
  -2  23   5       91.68      112.05     23.55 o 
  -1  23   5     5870.00     5728.10    126.35 o 
   0  23   5      597.64      529.33     31.47 o 
   1  23   5     1191.84     1068.44     45.59 o 
   2  23   5      315.43      327.64     30.11 o 
  -2  24   5       87.58       77.50     25.16 o 
  -1  24   5      355.29      294.47     26.35 o 
   0  24   5      652.03      575.16     33.67 o 
   1  24   5        6.31       10.18     20.01 o 
   2  24   5      176.68      163.83     27.07 o 
  -2  25   5       22.67       20.55     18.73 o 
  -1  25   5     1675.34     1600.61     54.51 o 
   0  25   5       89.28       89.42     22.23 o 
   1  25   5      911.42      836.51     42.42 o 
   2  25   5       18.18       -0.54     23.03 o 
  -1  26   5      133.03      144.86     23.41 o 
   0  26   5      867.79      824.12     42.64 o 
   1  26   5      150.40      145.94     46.45 o 
  -6   0   6      638.39      663.85     72.26 o 
  -2   0   6     5830.18     5982.36    479.98 o 
   0   0   6     2089.80     1876.33     65.16 o 
   2   0   6     1657.44     1316.08     75.48 o 
   4   0   6       46.15       41.93     21.93 o 
  -6   1   6        6.90       -0.43     25.08 o 
  -5   1   6      663.46      723.20     63.87 o 
  -4   1   6       54.12       58.92     27.84 o 
  -3   1   6     5107.72     4970.79    420.63 o 
  -2   1   6      205.99      185.15     61.93 o 
  -1   1   6     6870.79     7340.54    250.37 o 
   0   1   6      275.25      271.56     16.47 o 
   1   1   6     1100.06     1026.46     26.28 o 
   2   1   6       61.80       67.52     17.72 o 
   3   1   6       15.32        3.23     11.63 o 
   4   1   6      415.89      380.21     50.32 o 
   5   1   6      110.53      123.25     21.84 o 
  -6   2   6      142.29      153.70     32.38 o 
  -5   2   6        7.74        3.77     26.43 o 
  -4   2   6     1620.23     1538.53     80.35 o 
  -3   2   6     5703.94     5896.32    214.76 o 
  -2   2   6      900.23      829.11     47.16 o 
  -1   2   6     6800.23     7039.55    244.19 o 
   0   2   6     3068.78     2950.52     97.03 o 
   1   2   6     5968.93     5151.37    304.59 o 
   2   2   6      993.79      836.55     56.45 o 
   3   2   6     5575.50     4682.47    228.06 o 
   4   2   6      221.92      171.11     20.06 o 
   5   2   6     2648.53     2270.23     77.42 o 
  -6   3   6      137.22      130.96     45.80 o 
  -5   3   6     1160.59     1167.21     76.79 o 
  -4   3   6      469.44      464.00     47.95 o 
  -3   3   6      882.04      895.05     54.83 o 
  -2   3   6      522.42      637.03     45.84 o 
  -1   3   6     3040.77     2954.47    112.09 o 
   0   3   6      420.01      365.49     19.09 o 
   1   3   6      330.04      276.60     16.07 o 
   2   3   6      507.09      435.65     32.14 o 
   3   3   6      796.97      754.62     36.45 o 
   4   3   6       54.70       53.77     16.19 o 
   5   3   6       19.84        9.80     16.86 o 
  -6   4   6       80.96      125.68     38.64 o 
  -5   4   6      894.04      939.76     68.68 o 
  -4   4   6      670.31      640.36     52.19 o 
  -3   4   6       94.72       81.48     24.56 o 
  -2   4   6     2455.42     2782.42    135.32 o 
  -1   4   6     6274.37     6079.89    214.24 o 
   0   4   6      228.47      209.79     19.28 o 
   1   4   6     3044.37     2941.53    103.63 o 
   2   4   6     1034.39      929.77     93.87 o 
   3   4   6     3633.67     3238.55    138.06 o 
   4   4   6      490.62      412.45     41.93 o 
   5   4   6      389.13      373.67     29.65 o 
  -6   5   6       60.55      102.69     49.68 o 
  -5   5   6      500.61      520.36     96.13 o 
  -4   5   6       97.06      138.97     32.11 o 
  -3   5   6     1163.10     1157.76     92.58 o 
  -2   5   6       13.49        6.70     15.27 o 
  -1   5   6      526.82      545.76     27.82 o 
   0   5   6     1936.39     1958.90     59.71 o 
   1   5   6     1004.07      975.60     45.07 o 
   2   5   6      176.43      172.48     22.09 o 
   3   5   6        2.05       -0.32     12.32 o 
   4   5   6       91.26       90.58     19.68 o 
   5   5   6       12.10        4.27     19.68 o 
  -5   6   6      182.78      166.26     65.16 o 
  -4   6   6     3501.09     3322.94    167.09 o 
  -3   6   6      196.86      163.31     29.35 o 
  -2   6   6     1621.07     1595.40     49.72 o 
  -1   6   6      522.09      522.89     39.92 o 
   0   6   6     5192.59     5081.39    109.23 o 
   1   6   6      178.02      227.74     21.54 o 
   2   6   6      375.68      395.40     30.01 o 
   3   6   6       10.18       17.10     13.23 o 
   4   6   6     1867.45     1812.78     61.29 o 
   5   6   6        9.75       -4.66     17.72 o 
  -5   7   6      294.01      374.18     62.90 o 
  -4   7   6      325.61      330.59     90.32 o 
  -3   7   6      453.65      446.13     41.94 o 
  -2   7   6        8.00       10.05      6.04 o 
  -1   7   6        4.89        3.53      5.85 o 
   0   7   6     1556.38     1581.98     33.90 o 
   1   7   6     2456.08     2617.80     77.21 o 
   2   7   6       56.30       58.91     16.65 o 
   3   7   6        7.28        9.33     14.52 o 
   4   7   6        7.15       15.13     15.49 o 
   5   7   6       38.89       60.51     21.64 o 
  -5   8   6     4204.69     3973.90    166.93 o 
  -4   8   6      586.55      559.96     61.61 o 
  -3   8   6      322.72      279.18     34.70 o 
  -2   8   6      386.96      390.39     25.23 o 
  -1   8   6     9346.73     9161.37    135.67 o 
   0   8   6      380.43      353.29     15.47 o 
   1   8   6     1374.16     1388.89     51.32 o 
   2   8   6       12.79       11.11     14.12 o 
   3   8   6     6356.98     6434.14    133.88 o 
   4   8   6       14.65       10.75     15.79 o 
   5   8   6      854.02      877.44     43.31 o 
  -5   9   6     2003.65     1998.20    103.31 o 
  -4   9   6      732.73      825.65     65.48 o 
  -3   9   6     3658.23     3349.86    174.51 o 
  -2   9   6     2617.11     2593.31     49.31 o 
  -1   9   6     3309.53     3187.84     66.15 o 
   0   9   6      673.56      661.66     17.23 o 
   1   9   6     4789.71     5067.17     97.63 o 
   2   9   6      687.21      689.17     44.19 o 
   3   9   6       84.54      112.34     22.90 o 
   4   9   6      649.48      717.95     35.58 o 
   5   9   6        0.72        5.13     18.93 o 
  -5  10   6      221.12      219.40     80.96 o 
  -4  10   6      307.49      283.58     52.26 o 
  -3  10   6     6382.35     6480.66    164.59 o 
  -2  10   6       86.40       79.18     21.65 o 
  -1  10   6     1329.69     1334.68     29.41 o 
   0  10   6     1308.92     1290.56     25.86 o 
   1  10   6     7402.28     7565.52    233.16 o 
   2  10   6       12.67       11.24     11.09 o 
   3  10   6     1938.91     1965.89     55.88 o 
   4  10   6      132.64      141.22     20.07 o 
   5  10   6     2201.68     2353.63     57.88 o 
  -5  11   6        8.47       26.87     44.19 o 
  -4  11   6      157.30      184.31     78.06 o 
  -3  11   6      216.53      194.22     16.49 o 
  -2  11   6       26.95       27.79     28.57 o 
  -1  11   6     1472.27     1500.80     38.54 o 
   0  11   6      118.10      126.38      9.53 o 
   1  11   6      995.17      963.68     30.95 o 
   2  11   6      257.94      290.59     25.16 o 
   3  11   6      106.61      103.38     13.48 o 
   4  11   6       34.83       49.90     15.13 o 
   5  11   6      998.28     1052.51     37.05 o 
  -5  12   6        0.50       30.89     66.13 o 
  -4  12   6      855.85      891.36     66.41 o 
  -3  12   6      814.28      731.96     31.16 o 
  -2  12   6     4509.49     4376.94    106.39 o 
  -1  12   6      939.69      983.59     24.62 o 
   0  12   6     2818.80     2771.49     49.10 o 
   1  12   6     2944.51     3035.47     66.29 o 
   2  12   6     4565.88     4570.54     86.40 o 
   3  12   6       91.79       87.19     13.48 o 
   4  12   6       87.87       96.67     16.17 o 
   5  12   6       71.17       94.53     18.25 o 
  -5  13   6      404.92      396.76     57.42 o 
  -4  13   6       46.67       66.40     36.21 o 
  -3  13   6      638.67      668.42     88.94 o 
  -2  13   6     1699.37     1715.33     83.22 o 
  -1  13   6     3069.49     3011.64     53.81 o 
   0  13   6      110.60      100.29     10.28 o 
   1  13   6       23.73       16.01      9.03 o 
   2  13   6        7.29       -5.24     10.73 o 
   3  13   6      780.78      760.26     27.68 o 
   4  13   6      377.15      367.19     21.60 o 
  -5  14   6      130.73      202.20    123.87 o 
  -4  14   6      253.06      307.05     58.06 o 
  -3  14   6     2765.76     2597.90     71.13 o 
  -2  14   6      569.83      568.28     50.78 o 
  -1  14   6      271.94      247.45     14.00 o 
   0  14   6      146.60      139.28     11.77 o 
   1  14   6     3989.89     4009.14     69.43 o 
   2  14   6       67.41       55.13     12.79 o 
   3  14   6      660.71      761.50     27.75 o 
   4  14   6      336.66      402.54     23.17 o 
  -5  15   6      611.08      772.40    174.83 o 
  -4  15   6      554.91      608.20    100.32 o 
  -3  15   6     4256.91     4119.19    106.14 o 
  -2  15   6       19.28       56.71     29.16 o 
  -1  15   6     2433.66     2258.76     89.79 o 
   0  15   6     1061.50     1086.10     33.62 o 
   1  15   6     1447.03     1528.39     35.17 o 
   2  15   6       32.67       36.24     11.91 o 
   3  15   6      256.41      289.23     21.79 o 
   4  15   6        7.60      -13.62     13.28 o 
  -4  16   6       48.51       80.07     57.42 o 
  -3  16   6       15.99       27.56     34.02 o 
  -2  16   6     1255.80     1248.18     31.26 o 
  -1  16   6     6640.45     6416.07    220.94 o 
   0  16   6       64.46       82.53     11.34 o 
   1  16   6     2568.06     2647.99     51.28 o 
   2  16   6     1743.93     1818.04     45.10 o 
   3  16   6     4024.68     4276.44    141.37 o 
   4  16   6      183.32      168.55     26.77 o 
  -4  17   6      317.20      365.23    105.48 o 
  -3  17   6      380.05      364.69     37.21 o 
  -2  17   6      933.65      968.96     70.77 o 
  -1  17   6        7.62        1.27     11.64 o 
   0  17   6       15.34       18.24      9.52 o 
   1  17   6      367.00      406.72     21.53 o 
   2  17   6       96.64      120.89     18.60 o 
   3  17   6        5.32       27.81     17.98 o 
   4  17   6        7.12       27.29     20.75 o 
  -4  18   6      981.92     1052.23     96.45 o 
  -3  18   6       92.82      127.76     71.32 o 
  -2  18   6      737.18      747.38     28.31 o 
  -1  18   6      499.35      471.97     23.55 o 
   0  18   6     1236.33     1275.67     42.40 o 
   1  18   6       32.76       17.25     16.40 o 
   2  18   6      407.07      447.31     26.81 o 
   3  18   6      982.22      904.51     39.22 o 
  -4  19   6       25.75        8.09     41.90 o 
  -3  19   6      747.63      758.77     41.80 o 
  -2  19   6      469.02      378.77     69.51 o 
  -1  19   6        7.53       11.05     14.23 o 
   0  19   6       60.16       35.05     18.39 o 
   1  19   6     3041.81     3087.49     78.00 o 
   2  19   6      161.94      179.45     22.95 o 
   3  19   6      439.07      445.14     45.16 o 
  -3  20   6       53.28       89.94    103.01 o 
  -2  20   6      336.34      318.81    274.18 o 
  -1  20   6     1809.73     1787.20     52.44 o 
   0  20   6      262.18      226.15     22.75 o 
   1  20   6     1807.97     1844.55     74.19 o 
   2  20   6     1021.23     1046.27     44.01 o 
   3  20   6     2076.79     2405.07    101.93 o 
  -3  21   6     1062.55      945.13     55.48 o 
  -2  21   6     1306.79     1286.47     59.35 o 
  -1  21   6      986.82      942.27     38.45 o 
   0  21   6      314.51      300.43     25.70 o 
   1  21   6      330.72      300.39     26.16 o 
   2  21   6       82.29      120.17     44.51 o 
   3  21   6       84.31      117.42     38.06 o 
  -3  22   6     1541.57     1575.66    316.76 o 
  -2  22   6      241.72      202.57     32.90 o 
  -1  22   6       33.03       28.22     17.26 o 
   0  22   6      381.82      330.09     26.68 o 
   1  22   6     2811.91     2857.39     78.23 o 
   2  22   6      165.94      176.12     25.09 o 
  -2  23   6      570.11      507.72     44.51 o 
  -1  23   6      244.22      243.22     36.77 o 
   0  23   6      245.31      269.59     31.29 o 
   1  23   6       14.36       25.38     20.51 o 
   2  23   6       13.71       -5.48     20.07 o 
  -2  24   6      870.99      831.58     56.77 o 
  -1  24   6        2.00       -8.39     27.74 o 
   0  24   6      446.99      387.49     36.13 o 
   1  24   6       55.11       45.27     23.46 o 
  -1  25   6      487.88      452.88     42.26 o 
   0  25   6       25.67       24.80     20.15 o 
   1  25   6      165.50      138.43     25.31 o 
  -5   0   7      701.36      719.33     70.32 o 
   1   0   7     4188.49     3916.26    139.03 o 
   5   0   7      470.48      423.86     47.10 o 
  -5   1   7      127.45      132.25     27.60 o 
  -4   1   7       15.92        6.39     25.05 o 
  -3   1   7       58.12       83.33     26.76 o 
  -2   1   7      678.54      680.59     63.87 o 
  -1   1   7     1134.80     1114.54     54.73 o 
   0   1   7     2883.41     2603.38     86.46 o 
   1   1   7      293.33      253.32     22.56 o 
   2   1   7     1122.75      949.52     54.19 o 
   3   1   7      767.23      643.85     46.45 o 
   4   1   7     1353.53     1060.14     44.02 o 
   5   1   7      536.98      452.78     33.75 o 
  -5   2   7      357.77      309.02     50.97 o 
  -4   2   7     5565.09     5608.94    214.35 o 
  -3   2   7      122.71      111.75     27.07 o 
  -2   2   7      149.38      111.73     25.16 o 
  -1   2   7     1126.09     1144.83     56.57 o 
   0   2   7      284.79      221.61     16.59 o 
   1   2   7       43.26       28.12      7.74 o 
   2   2   7       44.86       32.33     18.09 o 
   3   2   7      538.11      547.08     45.16 o 
   4   2   7       43.66       43.87     17.32 o 
   5   2   7       20.67        7.36     19.35 o 
  -5   3   7      155.03      179.81     39.63 o 
  -4   3   7     3507.55     3714.70    153.70 o 
  -3   3   7      615.92      678.02     81.29 o 
  -2   3   7    10325.75    10655.41    368.59 o 
  -1   3   7      536.72      518.28     37.36 o 
   0   3   7     8790.73     7891.29    255.90 o 
   1   3   7     1937.14     1779.45     99.35 o 
   2   3   7     7388.87     6287.31    775.78 o 
   3   3   7       74.51       62.58     23.22 o 
   4   3   7     2515.66     2255.73    132.25 o 
   5   3   7      180.58      164.80     25.53 o 
  -5   4   7       11.35        5.91     32.87 o 
  -4   4   7      472.73      422.66     47.27 o 
  -3   4   7      570.62      573.26     48.50 o 
  -2   4   7     5433.98     5420.80    197.20 o 
  -1   4   7        4.66       -7.30     15.81 o 
   0   4   7      211.23      178.94     27.38 o 
   1   4   7      392.35      342.89     22.35 o 
   2   4   7      660.76      577.95     68.38 o 
   3   4   7      249.62      181.28     29.03 o 
   4   4   7       95.39      119.08     20.97 o 
   5   4   7      140.73      158.94     25.08 o 
  -5   5   7       67.65       68.95     33.11 o 
  -4   5   7        5.45      -11.41     26.80 o 
  -3   5   7      383.52      422.88     42.82 o 
  -2   5   7     2116.36     2228.20     97.78 o 
  -1   5   7       29.18       37.81      8.86 o 
   0   5   7       16.72       18.12     11.00 o 
   1   5   7     4042.56     3820.74     87.47 o 
   2   5   7     3362.58     3271.72    121.61 o 
   3   5   7      968.32      938.68     56.13 o 
   4   5   7      421.00      384.67     64.19 o 
   5   5   7      820.09      852.61     43.09 o 
  -5   6   7      155.38      223.52     61.61 o 
  -4   6   7      161.28      164.68     33.49 o 
  -3   6   7      405.78      364.37     40.24 o 
  -2   6   7      341.67      294.12     31.92 o 
  -1   6   7     4057.23     4217.37     95.72 o 
   0   6   7       39.10       43.77     12.46 o 
   1   6   7       74.47       76.36     13.06 o 
   2   6   7      725.67      714.23     42.15 o 
   3   6   7     1333.02     1313.50     64.51 o 
   4   6   7        1.15       12.59     22.58 o 
   5   6   7       26.55       30.01     19.81 o 
  -5   7   7       64.02       97.53     36.48 o 
  -4   7   7      733.37      714.41     57.26 o 
  -3   7   7       15.18        5.84     50.32 o 
  -2   7   7     1561.37     1482.15    265.80 o 
  -1   7   7       96.76      108.37     22.53 o 
   0   7   7      376.60      376.14     29.33 o 
   1   7   7      709.18      705.21     38.16 o 
   2   7   7     6373.60     6379.95    175.17 o 
   3   7   7      739.70      745.14     34.44 o 
   4   7   7      333.15      345.95     37.74 o 
   5   7   7      395.85      465.61     33.96 o 
  -5   8   7       12.85       27.57     35.81 o 
  -4   8   7      183.67      210.44     36.21 o 
  -3   8   7      386.33      398.86     43.49 o 
  -2   8   7     3665.59     3508.25    132.60 o 
  -1   8   7      159.90      172.80     15.46 o 
   0   8   7       74.96       96.36     16.43 o 
   1   8   7       72.14       79.11     18.31 o 
   2   8   7      464.02      483.80     35.35 o 
   3   8   7      651.51      623.92     31.92 o 
   4   8   7      258.66      278.40     25.77 o 
   5   8   7      335.13      382.82     32.10 o 
  -5   9   7      457.70      477.22    129.03 o 
  -4   9   7     1904.23     1976.73    100.02 o 
  -3   9   7     1201.20     1154.02     83.55 o 
  -2   9   7     4320.73     4136.12    184.11 o 
  -1   9   7      645.99      625.42     24.10 o 
   0   9   7     6839.50     6762.24    114.25 o 
   1   9   7      687.31      740.34     27.64 o 
   2   9   7     8392.47     8509.24    222.15 o 
   3   9   7       35.05       55.35     15.95 o 
   4   9   7     2114.49     2308.46     67.73 o 
  -5  10   7       47.82       56.41     66.77 o 
  -4  10   7     2298.40     2293.78    111.63 o 
  -3  10   7      350.47      287.75     38.83 o 
  -2  10   7      209.02      181.55     15.58 o 
  -1  10   7     1298.32     1277.45     27.97 o 
   0  10   7     1152.52     1201.47     40.23 o 
   1  10   7       12.36       37.68     28.42 o 
   2  10   7      364.50      385.30     31.19 o 
   3  10   7     1396.67     1299.81     63.22 o 
   4  10   7        0.21        0.13     21.61 o 
  -5  11   7      192.17      211.82    105.48 o 
  -4  11   7     1220.93     1188.95     77.63 o 
  -3  11   7       17.29        8.03     38.71 o 
  -2  11   7        4.79        1.49     11.12 o 
  -1  11   7     1204.51     1265.36     28.87 o 
   0  11   7     6055.82     6038.30    115.31 o 
   1  11   7      231.75      228.44     17.98 o 
   2  11   7     1428.50     1550.92     53.53 o 
   3  11   7      686.39      709.38     27.68 o 
   4  11   7     1506.60     1561.72     43.67 o 
  -5  12   7       57.11       77.09     52.26 o 
  -4  12   7       95.50      104.70     54.84 o 
  -3  12   7     1694.22     1638.47    103.22 o 
  -2  12   7      140.21      106.49     31.49 o 
  -1  12   7      100.60      116.88     24.59 o 
   0  12   7      481.81      474.14     18.17 o 
   1  12   7     1249.09     1303.50     38.93 o 
   2  12   7      289.10      263.44     26.05 o 
   3  12   7       68.21       59.43     14.03 o 
   4  12   7       67.78       70.13     16.01 o 
  -5  13   7      119.26      409.66    156.77 o 
  -4  13   7     2006.17     1926.57    106.52 o 
  -3  13   7       40.60        9.46     32.63 o 
  -2  13   7     1732.37     1642.02     50.60 o 
  -1  13   7     1078.83      996.55     28.61 o 
   0  13   7     6689.04     6569.55    102.89 o 
   1  13   7      351.96      382.96     36.22 o 
   2  13   7       11.23       15.72     15.95 o 
   3  13   7     1016.83     1142.94     34.74 o 
   4  13   7     1081.52     1207.59     38.24 o 
  -4  14   7     2164.73     2038.03    110.87 o 
  -3  14   7      262.86      286.26     75.16 o 
  -2  14   7       73.83      112.68     65.80 o 
  -1  14   7       60.24       52.83     18.90 o 
   0  14   7       10.57        1.48      9.26 o 
   1  14   7       17.59       18.58     12.68 o 
   2  14   7      107.47      121.77     15.33 o 
   3  14   7       47.40       50.26     13.48 o 
   4  14   7       19.61        2.55     14.54 o 
  -4  15   7      606.33      702.50    160.64 o 
  -3  15   7       23.13       29.94     33.54 o 
  -2  15   7     2255.83     2315.23     56.51 o 
  -1  15   7      952.36      955.84     24.93 o 
   0  15   7     2265.89     2248.82     45.28 o 
   1  15   7        8.54        7.43     12.21 o 
   2  15   7     1775.56     1896.29     76.89 o 
   3  15   7       21.37        8.48     14.12 o 
   4  15   7     1281.05     1384.97     51.21 o 
  -4  16   7      141.64      419.98    185.80 o 
  -3  16   7       44.32      252.25    192.25 o 
  -2  16   7      546.04      565.90     61.46 o 
  -1  16   7      277.48      277.65     29.62 o 
   0  16   7       65.02       69.98     11.50 o 
   1  16   7     1354.22     1351.03     34.03 o 
   2  16   7       93.28       83.77     15.53 o 
   3  16   7       97.90      112.84     17.93 o 
  -4  17   7      173.00      162.68    188.38 o 
  -3  17   7      416.69      482.25     69.03 o 
  -2  17   7     1329.72     1323.05     94.76 o 
  -1  17   7      132.44      136.39     15.23 o 
   0  17   7       51.75       68.64     11.84 o 
   1  17   7     1481.24     1478.31     36.14 o 
   2  17   7      562.49      583.77     27.56 o 
   3  17   7      652.13      651.54     64.84 o 
  -4  18   7       69.12      492.24    225.15 o 
  -3  18   7      161.75      390.31    234.18 o 
  -2  18   7        0.21       25.39     66.05 o 
  -1  18   7     1256.94     1238.69     49.92 o 
   0  18   7      381.76      365.96     20.91 o 
   1  18   7      181.36      155.74     21.44 o 
   2  18   7      182.26      176.47     21.84 o 
   3  18   7     1051.66     1151.50     46.72 o 
  -3  19   7      299.39      844.49    246.44 o 
  -2  19   7     2610.04     2564.63    172.24 o 
  -1  19   7      173.76      156.74    260.31 o 
   0  19   7      538.21      581.36     30.56 o 
   1  19   7      910.68     1011.45     40.14 o 
   2  19   7     1866.68     2078.63     90.32 o 
   3  19   7      276.17      294.83     42.58 o 
  -3  20   7      338.86      379.99     63.22 o 
  -2  20   7     2164.33     2247.21    343.54 o 
  -1  20   7       10.67       -4.02     15.43 o 
   0  20   7       89.56       86.70     19.47 o 
   1  20   7        1.89      -12.26     17.79 o 
   2  20   7       94.75      162.57     33.55 o 
  -3  21   7      168.89     1165.12    238.70 o 
  -2  21   7     1140.59     1151.57     61.93 o 
  -1  21   7      482.35      443.45     27.92 o 
   0  21   7     3603.33     3802.02    179.67 o 
   1  21   7        1.68        5.71     19.84 o 
   2  21   7     1855.09     2021.86     90.96 o 
  -2  22   7       11.73      387.73    236.12 o 
  -1  22   7      342.52      322.78     26.23 o 
   0  22   7      289.10      264.82     25.29 o 
   1  22   7      102.01      105.66     23.92 o 
   2  22   7      457.54      564.50     50.32 o 
  -2  23   7       76.92      324.50    256.12 o 
  -1  23   7      362.99      421.32     52.58 o 
   0  23   7      811.63      788.41     39.69 o 
   1  23   7      208.82      229.35     28.73 o 
  -1  24   7        4.98      -50.97     27.10 o 
   0  24   7       42.65       35.01     23.55 o 
  -4   0   8       10.04       10.97     32.90 o 
   0   0   8      117.36      113.97     17.67 o 
   2   0   8     7410.55     6678.46    266.44 o 
   4   0   8     1668.88     1371.56     74.84 o 
  -5   1   8       63.79       58.08     26.23 o 
  -4   1   8      351.84      398.05     49.68 o 
  -3   1   8     1274.51     1355.86     75.28 o 
  -2   1   8     2741.28     2863.70    118.44 o 
  -1   1   8      552.08      589.90     31.22 o 
   0   1   8     1938.27     1911.34     47.17 o 
   1   1   8      981.98      887.79     43.23 o 
   2   1   8     1041.93      981.67     61.29 o 
   3   1   8      287.83      213.51     29.40 o 
   4   1   8      542.92      448.94     32.81 o 
  -5   2   8      320.71      423.21     60.64 o 
  -4   2   8      230.56      287.48     41.76 o 
  -3   2   8     9563.95     9673.42    342.29 o 
  -2   2   8       27.10       36.27     36.45 o 
  -1   2   8     1417.78     1338.92     44.90 o 
   0   2   8     3983.15     3660.54    143.39 o 
   1   2   8     4234.98     3795.89     79.04 o 
   2   2   8       55.04       50.92     21.18 o 
   3   2   8     1582.13     1221.25     85.16 o 
   4   2   8     1552.10     1213.00    104.51 o 
  -5   3   8        7.85       34.03     33.66 o 
  -4   3   8       71.26       74.59     35.26 o 
  -3   3   8      906.68      903.06     61.44 o 
  -2   3   8        3.77      -21.03     23.22 o 
  -1   3   8       16.09       19.87     13.63 o 
   0   3   8      833.19      768.56     31.03 o 
   1   3   8      520.85      492.69     19.84 o 
   2   3   8      251.14      227.15     29.42 o 
   3   3   8       57.69       34.84     29.68 o 
   4   3   8      136.00      151.75     32.26 o 
  -5   4   8     1148.44     1125.27     79.43 o 
  -4   4   8      207.59      253.07     42.73 o 
  -3   4   8       32.21       22.19     27.30 o 
  -2   4   8     1572.45     1615.85     88.71 o 
  -1   4   8     2436.41     2363.16    101.03 o 
   0   4   8      494.36      474.13     25.22 o 
   1   4   8     1041.30     1004.45     51.24 o 
   2   4   8     1715.56     1543.80    136.45 o 
   3   4   8      408.37      368.37     50.97 o 
   4   4   8       84.06      105.55     22.12 o 
  -5   5   8       72.65       74.56     48.39 o 
  -4   5   8     2840.45     3028.64    137.28 o 
  -3   5   8        5.85       -1.01     23.35 o 
  -2   5   8     1271.86     1206.86    107.09 o 
  -1   5   8      299.39      325.99     24.21 o 
   0   5   8     2153.17     1963.80     55.13 o 
   1   5   8      959.41      899.81     35.27 o 
   2   5   8     1374.94     1323.82     70.32 o 
   3   5   8      159.57      167.54     31.29 o 
   4   5   8        2.26        2.57     17.56 o 
  -5   6   8        1.05       24.13     32.99 o 
  -4   6   8      607.06      608.11     58.77 o 
  -3   6   8      614.86      625.18     52.08 o 
  -2   6   8      368.25      348.51     38.22 o 
  -1   6   8      326.13      295.78     15.33 o 
   0   6   8    12018.05    11384.86    231.38 o 
   1   6   8     1000.38      985.19     37.31 o 
   2   6   8      864.63      895.75     50.12 o 
   3   6   8      157.65      145.08     25.81 o 
   4   6   8     4458.18     4487.70    109.94 o 
  -5   7   8      206.17      269.65     56.77 o 
  -4   7   8     1186.32     1106.59     73.13 o 
  -3   7   8      598.40      618.36     55.17 o 
  -2   7   8      184.86      168.82     31.11 o 
  -1   7   8     1127.22     1148.72     36.04 o 
   0   7   8     2270.27     2107.41     58.64 o 
   1   7   8     1810.11     1664.74     51.87 o 
   2   7   8       76.89       66.55     21.64 o 
   3   7   8       87.30       61.93     27.10 o 
   4   7   8      419.41      391.65     30.79 o 
  -5   8   8      890.60     1000.27     77.99 o 
  -4   8   8      117.48      136.79     70.32 o 
  -3   8   8      111.86      138.57     31.94 o 
  -2   8   8     1311.55     1261.08     71.12 o 
  -1   8   8     8447.88     8203.20    135.78 o 
   0   8   8      175.65      181.48     13.76 o 
   1   8   8     4841.48     5032.91    159.03 o 
   2   8   8     1071.58     1098.03     55.60 o 
   3   8   8      616.11      582.56     47.10 o 
   4   8   8        4.86        4.50     18.69 o 
  -5   9   8      135.80      145.25     40.29 o 
  -4   9   8      268.06      272.60    129.35 o 
  -3   9   8       10.23      -18.45     24.74 o 
  -2   9   8        7.68       -0.94     35.81 o 
  -1   9   8      118.61      157.55     14.15 o 
   0   9   8     1203.96     1118.47     30.49 o 
   1   9   8      255.61      258.32     30.31 o 
   2   9   8        0.84       13.47     19.60 o 
   3   9   8       14.82       -3.87     23.87 o 
   4   9   8       32.33       29.41     19.81 o 
  -5  10   8      122.12      125.29     43.26 o 
  -4  10   8       59.44       88.14     38.71 o 
  -3  10   8     2293.99     2209.90    107.51 o 
  -2  10   8       11.39       -5.61     36.45 o 
  -1  10   8     1120.99     1037.59     43.14 o 
   0  10   8     1570.71     1521.03     37.08 o 
   1  10   8     1243.62     1318.97     42.19 o 
   2  10   8      117.62      125.66     24.83 o 
   3  10   8       78.48       63.22     27.74 o 
   4  10   8      963.64     1040.58     72.58 o 
  -4  11   8      207.63      236.72     99.67 o 
  -3  11   8        9.21       24.66     30.90 o 
  -2  11   8     3089.39     2999.98    102.81 o 
  -1  11   8      651.17      638.82     23.91 o 
   0  11   8     1464.77     1406.68     35.65 o 
   1  11   8      125.88      113.30     16.18 o 
   2  11   8     2596.55     2667.57    101.14 o 
   3  11   8     1376.94     1429.96     51.17 o 
   4  11   8      390.26      386.09     25.44 o 
  -4  12   8       38.28       76.46     73.87 o 
  -3  12   8       36.21       73.55     60.32 o 
  -2  12   8     2360.87     2381.64     86.54 o 
  -1  12   8        1.24        6.71     18.17 o 
   0  12   8      669.64      663.04     25.54 o 
   1  12   8       64.80       57.96     16.25 o 
   2  12   8     5132.81     5340.38    111.35 o 
   3  12   8       99.66       98.04     16.85 o 
   4  12   8      513.16      531.37     27.68 o 
  -4  13   8      883.77      860.47    118.38 o 
  -3  13   8       21.48       26.96     39.03 o 
  -2  13   8      902.29      903.96     32.11 o 
  -1  13   8      193.41      189.48     12.79 o 
   0  13   8      176.10      197.18     36.32 o 
   1  13   8      119.05      121.18     16.25 o 
   2  13   8      493.15      578.48     28.89 o 
   3  13   8        4.38       12.63     14.09 o 
  -4  14   8       41.58      256.12    150.32 o 
  -3  14   8     2420.27     2343.43    119.53 o 
  -2  14   8      161.31      156.52     16.98 o 
  -1  14   8      140.46      170.23     19.33 o 
   0  14   8      739.19      742.86     29.46 o 
   1  14   8      647.05      689.09     30.45 o 
   2  14   8     1022.95     1047.33     44.29 o 
   3  14   8      674.58      710.30     29.02 o 
  -4  15   8        3.67       33.24    129.35 o 
  -3  15   8      118.55      143.34     87.09 o 
  -2  15   8     1569.57     1507.52     77.85 o 
  -1  15   8        6.66       20.33     21.25 o 
   0  15   8      262.65      307.95     21.10 o 
   1  15   8        3.97        5.79     13.90 o 
   2  15   8      356.37      373.05     28.98 o 
   3  15   8      207.68      205.51     19.11 o 
  -4  16   8      156.63      583.85    193.54 o 
  -3  16   8      611.69      687.36    158.38 o 
  -2  16   8      212.44      223.22     51.12 o 
  -1  16   8     2074.83     2177.48     55.97 o 
   0  16   8      170.80      170.26     14.74 o 
   1  16   8     1234.28     1234.12     40.70 o 
   2  16   8     1525.71     1575.54     54.47 o 
   3  16   8     2109.16     2211.76     52.74 o 
  -3  17   8      210.47      532.88    218.06 o 
  -2  17   8     2000.77     2005.08     62.85 o 
   0  17   8     2859.27     2950.67     76.24 o 
   1  17   8      221.07      213.96     20.61 o 
   2  17   8      650.46      684.83     30.82 o 
   3  17   8      690.67      751.93     40.07 o 
  -3  18   8      177.26      482.56    230.96 o 
  -2  18   8      239.61      271.20     88.71 o 
  -1  18   8        5.52       24.75     64.79 o 
   0  18   8     1500.08     1602.33     61.70 o 
   1  18   8        0.10       20.00     25.81 o 
   2  18   8      396.98      412.24     41.29 o 
  -3  19   8      397.25      399.08    134.19 o 
  -2  19   8     1003.31      978.22     46.89 o 
  -1  19   8      245.25      296.46     23.49 o 
   0  19   8      776.78      758.10     34.73 o 
   1  19   8       96.10      117.42     32.26 o 
   2  19   8      100.15      114.19     34.19 o 
  -2  20   8      278.05     1228.99    230.96 o 
  -1  20   8     2112.65     1955.31     57.09 o 
   0  20   8      122.32      151.68     22.58 o 
   1  20   8      212.77      279.99     38.71 o 
   2  20   8      435.47      464.50     49.03 o 
  -1  21   8       77.13     1134.15    274.83 o 
   0  21   8      541.82      492.48    405.15 o 
   1  21   8        1.88       -0.53     19.01 o 
  -1  22   8      134.65      736.10    248.38 o 
   0  22   8      556.71      676.83     37.62 o 
  -5   0   9      253.15      265.80     52.90 o 
  -3   0   9     1601.21     1826.38    102.58 o 
  -1   0   9      438.79      407.79     33.86 o 
   1   0   9     1980.43     1988.96    116.12 o 
   3   0   9        1.80        3.87     30.32 o 
  -5   1   9      831.34      875.32     57.71 o 
  -4   1   9      883.66      882.68     55.20 o 
  -3   1   9     1030.22     1179.96     79.35 o 
  -2   1   9      104.70       88.38     30.32 o 
  -1   1   9     4585.36     4689.34    100.22 o 
   0   1   9      912.50      856.36     35.66 o 
   1   1   9     1849.98     1742.80    111.93 o 
   2   1   9      170.94      179.72     53.87 o 
   3   1   9     2719.69     2359.01     93.28 o 
   4   1   9      244.18      220.90     28.18 o 
  -5   2   9      853.89      975.69     60.20 o 
  -4   2   9      668.99      629.65     65.80 o 
  -3   2   9      982.82      975.89     65.86 o 
  -2   2   9      101.13      147.44     30.50 o 
  -1   2   9      289.12      296.32     25.27 o 
   0   2   9     1625.13     1507.98     41.32 o 
   1   2   9      552.39      550.34     66.77 o 
   2   2   9      638.89      598.53    135.16 o 
   3   2   9        3.29       -6.77     19.62 o 
   4   2   9       47.48       49.41     21.43 o 
  -5   3   9      132.11      109.03     45.16 o 
  -4   3   9        9.98       15.25     34.43 o 
  -3   3   9        3.34        7.48     26.06 o 
  -2   3   9       75.00       79.82     25.37 o 
  -1   3   9        0.08        2.61     14.75 o 
   0   3   9      311.27      337.26     24.36 o 
   1   3   9       41.40       51.35     23.14 o 
   2   3   9     1039.61     1013.73    167.09 o 
   3   3   9        0.49       12.59     22.34 o 
   4   3   9      320.32      289.36     30.11 o 
  -5   4   9      377.08      382.50    110.00 o 
  -4   4   9      115.64      134.41     37.09 o 
  -3   4   9      544.57      500.72     52.90 o 
  -2   4   9      831.55      834.04     71.29 o 
  -1   4   9      337.46      333.11     25.81 o 
   0   4   9      176.65      200.48     19.12 o 
   1   4   9     2153.22     2018.61     90.64 o 
   2   4   9        5.20       10.67     20.39 o 
   3   4   9      401.40      406.47     39.90 o 
   4   4   9       35.52       25.12     36.77 o 
  -4   5   9        6.53       -7.67     32.06 o 
  -3   5   9     2182.24     2194.48    107.15 o 
  -2   5   9      480.45      508.28     64.51 o 
  -1   5   9     3675.01     3549.23     90.08 o 
   0   5   9       66.77       45.73     14.78 o 
   1   5   9     2840.26     2789.99    196.12 o 
   2   5   9      507.55      457.41     55.16 o 
   3   5   9     3245.12     3420.52    168.38 o 
   4   5   9      156.58      189.80     27.46 o 
  -4   6   9        0.17       12.04     28.81 o 
  -3   6   9      429.74      458.90     48.57 o 
  -2   6   9     1779.69     1664.28     84.40 o 
  -1   6   9     4102.17     3952.88     73.45 o 
   0   6   9       15.00        8.63     12.99 o 
   1   6   9      205.24      222.79     43.22 o 
   2   6   9       15.91       20.81     21.88 o 
   3   6   9      809.24     1052.86     84.51 o 
   4   6   9        6.43        9.81     19.81 o 
  -4   7   9      100.41      108.51     35.44 o 
  -3   7   9     1770.02     1862.00     95.90 o 
  -2   7   9     1656.95     1813.00     89.45 o 
  -1   7   9     2493.48     2546.65     52.32 o 
   0   7   9      534.61      508.63     29.12 o 
   1   7   9     3901.79     3739.18    121.88 o 
   2   7   9      448.06      433.19     38.91 o 
   3   7   9     2281.93     2309.59    129.67 o 
   4   7   9       19.85       39.63     22.30 o 
  -4   8   9       45.06       33.23     35.20 o 
  -3   8   9      546.05      602.58     59.10 o 
  -2   8   9     2587.42     2408.95    108.83 o 
  -1   8   9      372.59      372.08     27.42 o 
   0   8   9      498.77      480.71     21.28 o 
   1   8   9      407.24      484.35     39.94 o 
   2   8   9      374.58      454.47     40.60 o 
   3   8   9       50.86       29.92     21.72 o 
   4   8   9      430.30      438.46     34.79 o 
  -4   9   9      149.15      175.72     59.68 o 
  -3   9   9       54.18       37.54     31.98 o 
  -2   9   9      467.91      464.54    108.71 o 
  -1   9   9       47.22       63.82     18.05 o 
   0   9   9      203.52      205.91     15.41 o 
   1   9   9      760.92      827.86     49.50 o 
   2   9   9      104.99      154.99     28.51 o 
   3   9   9        2.14        4.17     20.27 o 
  -4  10   9      204.81      227.44    113.54 o 
  -3  10   9      443.82      451.35    125.48 o 
  -2  10   9       46.95       27.77     23.87 o 
  -1  10   9     1947.18     1861.30     58.45 o 
   0  10   9       90.78       99.12     13.97 o 
   1  10   9      155.44      187.77     19.86 o 
   2  10   9      188.01      197.87     36.45 o 
   3  10   9     1107.50     1156.73     68.38 o 
  -4  11   9      336.03      412.95    124.51 o 
  -3  11   9      848.48      893.35     69.24 o 
  -2  11   9      164.12      181.28     47.75 o 
  -1  11   9     1779.35     1772.62     56.73 o 
   0  11   9      345.84      377.77     20.34 o 
   1  11   9     1447.76     1539.10     47.49 o 
   2  11   9      562.63      583.34     31.17 o 
   3  11   9     1381.44     1510.79     72.58 o 
  -4  12   9        4.17       49.07     80.32 o 
  -3  12   9     2317.55     2262.51    117.07 o 
  -2  12   9        1.35        0.51     30.53 o 
  -1  12   9       47.29       50.38     20.78 o 
   0  12   9        5.76       29.32     12.74 o 
   1  12   9     2371.67     2580.71     65.73 o 
   2  12   9       61.49       66.52     17.76 o 
   3  12   9      905.43      909.03     42.36 o 
  -4  13   9       21.15       48.77     82.90 o 
  -3  13   9     1186.73     1256.79     87.25 o 
  -2  13   9      173.30      153.66     29.75 o 
  -1  13   9     3298.35     3221.55     84.81 o 
   0  13   9     1348.97     1424.62     43.66 o 
   1  13   9     2372.52     2407.03     61.89 o 
   2  13   9      124.37      111.71     19.64 o 
   3  13   9     1182.61     1258.65     43.79 o 
  -3  14   9        1.70       49.02    101.29 o 
  -2  14   9      172.97      145.85     30.07 o 
  -1  14   9      818.81      842.03     40.29 o 
   0  14   9     1137.18     1194.96     49.17 o 
   1  14   9       38.06       49.21     16.06 o 
   2  14   9      161.53      189.12     21.91 o 
   3  14   9        9.57        8.67     15.77 o 
  -3  15   9       71.58      137.24    151.93 o 
  -2  15   9       75.44      112.70     58.50 o 
  -1  15   9      719.15      788.96     65.17 o 
   0  15   9      630.99      676.82     43.02 o 
   1  15   9        4.05       10.16     14.93 o 
   2  15   9      497.93      546.78     53.55 o 
  -3  16   9      279.03      854.81    200.64 o 
  -2  16   9     1463.72     1367.60    139.67 o 
  -1  16   9       19.96       37.03     25.91 o 
   0  16   9       30.26       37.52     42.49 o 
   1  16   9      752.74      773.74     34.35 o 
   2  16   9       17.03       54.11     22.75 o 
  -3  17   9     1439.62     1564.01    194.83 o 
  -2  17   9      410.47      515.43     81.95 o 
  -1  17   9     1064.71     1151.98     96.46 o 
   1  17   9     2155.05     2411.36     63.42 o 
   2  17   9     1147.51     1281.86     93.87 o 
  -2  18   9       78.24       98.72     75.43 o 
  -1  18   9      961.44      987.48     43.54 o 
   1  18   9       68.74      119.35     29.68 o 
  -2  19   9      618.17      624.33    220.31 o 
  -1  19   9      209.08      854.81    232.89 o 
   1  19   9     1612.59     1723.16     81.29 o 
  -4   0  10      381.63      398.05     56.13 o 
  -2   0  10     3427.48     3705.03    167.09 o 
   0   0  10      254.33      248.72     24.98 o 
   2   0  10     5702.44     5315.93    236.77 o 
  -4   1  10      103.25      100.45     29.15 o 
  -3   1  10       38.95       54.30     23.92 o 
  -2   1  10       19.09        5.01     19.38 o 
  -1   1  10      713.60      679.29     30.55 o 
   0   1  10        6.97        4.04     11.18 o 
   1   1  10      104.22      102.60     29.75 o 
   2   1  10      251.86      199.40     34.63 o 
   3   1  10      258.26      241.70     38.07 o 
  -4   2  10      617.39      713.90     53.81 o 
  -3   2  10      171.30      224.51     41.93 o 
  -2   2  10     1079.10     1027.70     72.26 o 
  -1   2  10       29.21       23.96     13.87 o 
   0   2  10     1585.99     1476.34     42.27 o 
   1   2  10     1486.22     1390.94     86.77 o 
   2   2  10      488.69      431.17     42.88 o 
   3   2  10     1169.26     1061.36    150.64 o 
  -4   3  10       42.02        2.58     39.35 o 
  -3   3  10      927.22     1040.61     76.77 o 
  -2   3  10      616.02      570.63     51.55 o 
  -1   3  10     2024.05     1949.08     63.85 o 
   0   3  10        0.07       -1.02     11.24 o 
   1   3  10     2151.94     1983.24    228.06 o 
   2   3  10       73.33       70.32     27.83 o 
   3   3  10      984.38      900.12    166.12 o 
  -4   4  10       23.77       13.63     34.78 o 
  -3   4  10       37.71       19.41     36.77 o 
  -2   4  10      146.53      152.48     46.77 o 
  -1   4  10      864.73      772.84     37.91 o 
   0   4  10      142.55      143.09     19.77 o 
   1   4  10     1329.43     1299.82    168.70 o 
   2   4  10     2318.87     2222.44    342.25 o 
   3   4  10      295.15      354.20     41.90 o 
  -4   5  10       48.83       20.76     43.87 o 
  -3   5  10     1301.41     1414.84     84.49 o 
  -2   5  10       28.01       45.05     22.29 o 
  -1   5  10      270.40      248.40     29.24 o 
   0   5  10        7.79       11.63     15.15 o 
   1   5  10      560.00      550.48     54.51 o 
   2   5  10      220.65      271.23     36.04 o 
   3   5  10       33.80       58.56     30.64 o 
  -4   6  10     1908.15     2207.49    116.97 o 
  -3   6  10      226.91      223.43     42.58 o 
  -2   6  10     1598.52     1576.56     65.52 o 
  -1   6  10       52.47       53.50     17.96 o 
   0   6  10     4951.19     4631.36    115.73 o 
   1   6  10      108.42      114.80     28.18 o 
   2   6  10       78.05       81.45     27.60 o 
   3   6  10       66.24       97.42     43.87 o 
  -4   7  10       18.76       32.74     34.51 o 
  -3   7  10     1623.10     1608.11     90.80 o 
  -2   7  10     1010.81      956.79     51.10 o 
  -1   7  10      222.78      224.29     23.88 o 
   0   7  10       23.68       37.74     17.01 o 
   1   7  10     1744.15     1841.09     80.65 o 
   2   7  10       91.02      140.35     31.48 o 
   3   7  10       19.73       41.93     41.93 o 
  -4   8  10      192.75      265.40     70.64 o 
  -3   8  10       28.52       68.87     41.93 o 
  -2   8  10      128.73      155.61     28.77 o 
  -1   8  10      398.88      392.21     28.98 o 
   0   8  10       58.61       49.54     13.72 o 
   1   8  10     1081.75     1073.92     59.22 o 
   2   8  10     1370.40     1456.32     70.64 o 
   3   8  10      681.50      819.32     80.00 o 
  -3   9  10     1214.95     1186.90     80.88 o 
  -2   9  10      206.15      235.45     33.61 o 
  -1   9  10      560.87      603.23     35.23 o 
   0   9  10        1.16        0.22     12.45 o 
   1   9  10      375.88      449.18     40.78 o 
   2   9  10      259.04      283.22     36.46 o 
   3   9  10       99.42      177.82     46.13 o 
  -3  10  10      160.40      327.73    136.12 o 
  -2  10  10      138.30      147.33     49.63 o 
  -1  10  10      244.61      278.17     38.74 o 
   0  10  10      869.82      887.67     34.08 o 
   1  10  10     1241.13     1374.65     53.80 o 
   2  10  10      129.73      135.15     29.86 o 
   3  10  10     2130.96     2175.80     89.67 o 
  -3  11  10        4.15       61.05     86.77 o 
  -2  11  10       49.33       95.31     27.79 o 
  -1  11  10     1406.89     1453.63     52.78 o 
   0  11  10       41.78       48.94     14.22 o 
   1  11  10        3.49        2.70     15.59 o 
   2  11  10       12.69       31.14     17.60 o 
  -3  12  10       85.78      125.74     78.71 o 
  -2  12  10     2252.23     2398.73     87.95 o 
  -1  12  10      131.56      113.90     22.94 o 
   0  12  10      629.41      694.16     28.90 o 
   1  12  10        0.08       -6.26     15.75 o 
   2  12  10     3875.88     4308.75    168.91 o 
  -3  13  10        3.56       50.95     88.06 o 
  -2  13  10       36.12       27.96     23.60 o 
  -1  13  10     4041.24     3958.70    100.72 o 
   0  13  10       20.65       42.42     16.38 o 
   1  13  10      264.54      318.22     25.23 o 
   2  13  10       76.94       88.92     21.14 o 
  -3  14  10       24.32       22.26     70.48 o 
  -2  14  10        3.74       10.32     44.42 o 
  -1  14  10      163.99      174.45     25.10 o 
   0  14  10      538.24      569.14     30.17 o 
   1  14  10      269.09      281.36     24.66 o 
   2  14  10       34.96       36.65     18.95 o 
  -2  15  10        0.82       -6.80     22.02 o 
  -1  15  10      850.57      785.59     41.98 o 
   0  15  10       76.08       84.77     18.04 o 
   1  15  10      946.30     1064.87     53.92 o 
  -2  16  10      751.98      876.73    103.09 o 
  -1  16  10      522.42      524.88     35.36 o 
   0  16  10      101.18      115.45     19.43 o 
   1  16  10      554.05      606.88     32.17 o 
  -1  17  10      653.37      664.49     69.67 o 
   0  17  10       36.63       35.31     20.87 o 
  -3   0  11     1033.68     1044.48     83.22 o 
  -1   0  11      334.30      334.96     33.42 o 
   1   0  11     3220.67     2874.73    156.77 o 
  -3   1  11      251.09      283.24     34.44 o 
  -2   1  11       45.07       44.80     18.61 o 
  -1   1  11       50.44       48.05     15.77 o 
   0   1  11     2903.39     2766.58    175.15 o 
   1   1  11      457.31      480.07     48.39 o 
   2   1  11      249.72      264.64     40.83 o 
  -3   2  11      283.40      300.07     34.79 o 
  -2   2  11      789.06      826.79     37.57 o 
  -1   2  11     1198.30     1129.00     40.38 o 
   0   2  11     1153.38     1073.81    172.25 o 
   1   2  11       18.70       29.87     26.23 o 
   2   2  11      378.80      378.24     44.92 o 
  -3   3  11        1.80        0.12     23.41 o 
  -2   3  11     1182.21     1202.95     44.55 o 
  -1   3  11        0.03        1.36     14.35 o 
   0   3  11     2391.55     2099.70    164.19 o 
   1   3  11       13.71       31.03     26.68 o 
   2   3  11     1253.87     1240.29    113.22 o 
  -3   4  11       11.08       10.32     35.48 o 
  -2   4  11      709.82      651.38     41.28 o 
  -1   4  11        7.03        9.23     17.88 o 
   0   4  11     1115.82      956.25     59.98 o 
   1   4  11      496.80      486.99     87.09 o 
   2   4  11       33.34       24.00     27.99 o 
  -3   5  11      172.74      157.38     55.48 o 
  -2   5  11     1814.93     1669.02     61.36 o 
  -1   5  11      715.09      653.64     38.92 o 
   0   5  11       37.81       30.51     26.54 o 
   1   5  11       68.78       66.99     28.11 o 
   2   5  11      646.18      719.47     55.30 o 
  -3   6  11       24.69        3.39     48.06 o 
  -2   6  11       37.64       34.67     22.25 o 
  -1   6  11      133.46      149.37     22.45 o 
   0   6  11      101.66       85.06     32.90 o 
   1   6  11      152.63      172.81     34.84 o 
   2   6  11        1.09       29.01     26.27 o 
  -3   7  11       66.59       88.12     35.20 o 
  -2   7  11      776.08      721.95     42.30 o 
  -1   7  11      234.59      262.89     26.24 o 
   0   7  11       71.20       77.53     36.77 o 
   1   7  11       78.84       85.02     29.36 o 
   2   7  11     1089.94     1169.06     67.71 o 
  -3   8  11      273.46      281.74     47.60 o 
  -2   8  11      659.90      683.53     41.46 o 
  -1   8  11        2.68       -9.41     17.87 o 
   0   8  11     1106.62     1201.83     78.71 o 
   1   8  11      317.35      383.46     43.26 o 
   2   8  11      375.98      390.19     43.16 o 
  -3   9  11      288.13      304.17     74.51 o 
  -2   9  11     1310.76     1345.43     56.10 o 
  -1   9  11       26.49       27.28     19.19 o 
   0   9  11     3586.94     3797.03    130.77 o 
   1   9  11      196.54      215.96     23.64 o 
   2   9  11     1742.42     1949.84    104.51 o 
  -2  10  11     1028.47     1058.43     50.83 o 
  -1  10  11       68.77       78.14     21.83 o 
   0  10  11      304.49      301.18     39.86 o 
   1  10  11      132.30      147.89     21.67 o 
   2  10  11      296.69      378.65     30.58 o 
  -2  11  11       12.78       23.61     23.74 o 
  -1  11  11      406.29      442.21     33.11 o 
   0  11  11     1371.13     1428.14     72.88 o 
   1  11  11      415.95      537.85     46.18 o 
  -2  12  11      159.88      191.37     32.22 o 
  -1  12  11      194.54      224.17     33.52 o 
   0  12  11        3.95       -5.48     24.95 o 
   1  12  11      792.89      821.07     38.55 o 
  -1  13  11       31.83       18.69     21.25 o 
   0  13  11      977.71     1105.19     62.45 o 
   1  13  11       73.89      124.64     22.76 o 
  -1  14  11       24.71       46.90     23.12 o 
   0  14  11      536.53      523.54     44.19 o 
  -2   0  12       25.47       33.18     27.67 o 
   0   0  12      146.53      156.77     50.97 o 
  -2   1  12      878.41      833.01     40.74 o 
  -1   1  12      374.75      346.42     46.74 o 
   0   1  12      606.49      641.33     56.78 o 
   1   1  12      100.60       82.77     32.84 o 
  -2   2  12       21.41       25.36     18.88 o 
  -1   2  12     1610.19     1611.86     82.26 o 
   0   2  12        8.78       33.18     29.42 o 
   1   2  12      435.13      423.26     54.84 o 
  -2   3  12      427.75      444.53     30.74 o 
  -1   3  12      374.04      324.52     43.31 o 
   0   3  12      782.59      741.42     76.13 o 
   1   3  12        8.58       51.34     31.19 o 
  -2   4  12      108.82      137.08     22.25 o 
  -1   4  12      551.27      523.33     36.83 o 
   0   4  12       14.27        9.14     28.44 o 
   1   4  12     1640.75     1544.90    182.25 o 
  -2   5  12     1034.97     1020.51     52.34 o 
  -1   5  12       57.93       39.63     24.42 o 
   0   5  12      338.32      333.83     43.79 o 
   1   5  12       84.51       64.55     31.89 o 
  -2   6  12        6.38       18.60     23.92 o 
  -1   6  12       16.54       17.97     20.73 o 
   0   6  12      140.20      159.46     35.76 o 
   1   6  12       69.03       50.91     29.57 o 
  -2   7  12      472.44      563.85     41.91 o 
  -1   7  12       27.25       30.28     22.44 o 
   0   7  12      773.19      837.98     62.37 o 
   1   7  12      189.77      176.17     37.57 o 
  -1   8  12      240.55      249.65     36.49 o 
   0   8  12        3.29       23.15     28.84 o 
  -1   9  12      105.27      110.72     25.87 o 
   0   9  12       34.45       31.53     33.87 o 
                                                 
